# Supplementary material for: Large-scale investigation of dry orthogonal cutting experiments Ti6Al4V and Ck45
Source: Int J Adv Manuf Technol. 2024 Oct 24;135(5-6):2871–908. doi: 10.1007/s00170-024-14597-2 (PMC11528021; doi:10.1007/s00170-024-14597-2)
Supplement: Supplementary file 1 — (xlsx 511 KB) [file 170_2024_14597_MOESM1_ESM.xlsx]

## Sheet: Meßprotokoll
			Cutting Tests - Protocol
			Process parameters															WSP Schnittpositionen		only Ck45!						Averaged process forces normalised to b=1mm cutting width									Cutting edge radius		Versuch	Chip thickness	Chip thickness		only Ck45!
Test number	Test number	Cylinder material and number	Feed rate f	Cutting speed v_c	Revolutions per min	Test repetition number	Cylinder diameter [mm]		Revolutions n [-]	Cutting length	Chip volume	Cutting insert number and cut position			Cutting insert number and cut position(ABCD)	Cutting width b	Tool wear	A/C	B/D	Chip tempering colour	Average cylinder diameter [mm]	Feed speed v_f	Force measurement status	Process force evaluation		Cutting Force F_c	Cutting Force Std. Deviation	Feed force F_f	Feed force Std.Dev.	WSP	ABCD	iO?	Specific cuttin g energy (SCE)	Material removal rate MRR	Average r_n along cutting width	Standard deviation		[μm]	Chip thickness	Chip thickness, Std.Dev.	Built-up Edge BUE	Chip segmentation	High speed camera video
			[mm/rev]	[m/min]	[n/min]		inner	outer		[mm]	[mm³]	Nr	Seite (1/2)	Pos. A/B/ C/D		[mm]		[mm]	[mm]	[°C]	[mm]	[m/min]		Begin [%]	End [%]	[N]	[N]	[N]	[N]				[N/mm²]	[mm³/s]	[µm]	[µm]			[μm]	[μm]
1	V0001	T1	0.01	10.5287	52	1	62.4	66.5		0.1	41.5075	001	1	A	001A	1	L	60.7	50.7	-	64.45	0.00052	ok	75	95	55.6735	2.11032	83.8382	4.88784	1	A	1	5567.35	1.75479	37.1	2	V0001	#REF!	34.4	9.1			https://youtu.be/IU8AAD3wwPA
2	V0002	T1	0.01	12.5535	62	2	62.4	66.5		0.1	41.5075	001	1	B	001B	1	L	60.7	50.7	-	64.45	0.00062	ok	25	95	55.1536	1.78492	76.4378	4.23187	1	B	1	5515.36	2.09225	32	2.4	V0002	#REF!	38.3	8.3
3	V0003	T1	0.01	10.5287	52	3	62.4	66.5		0.1	41.5075	001	2	C	001C	1	L	60.7	50.7	-	64.45	0.00052	ok	20	90	57.4329	1.83685	80.7324	4.5542	1	C	1	5743.29	1.75479	30.8	4	V0003	#REF!	44	20.8
4	V0004	T1	0.1	12.5535	62	1	62.4	66.5		0.3	124.523	001	2	D	001D	1	L	60.7	50.7	-	64.45	0.0062	ok	35	95	214.031	7.66328	148.96	6.51782	1	D	1	2140.31	20.9225	33.5	3.2	V0004	#REF!	160.4	-
5	V0005	T1	0.1	10.5287	52	2	62.4	66.5		0.3	124.523	002	1	A	002A	1	L	60.7	50.7	-	64.45	0.0052	ok	35	95	209.101	6.99029	130.733	5.23065	2	A	1	2091.01	17.5479	27.4	5	V0005	#REF!	158.4	-
6	V0006	T1	0.1	12.5535	62	3	62.4	66.5		0.3	124.523	002	1	B	002B	1	L	60.7	50.7	-	64.45	0.0062	ok	30	95	210.383	6.96897	138.138	6.00722	2	B	1	2103.83	20.9225	29.8	2.1	V0006	#REF!	130.8	33.2
7	V0007	T1	0.1	10.5287	52	4	62.4	66.5		0.3	124.523	002	2	C	002C	1	M	60.7	50.7	-	64.45	0.0052	error	0	0	0	0	0	0	2	C	1	0	17.5479	33.8	2.2	V0007	#REF!	175.4	-
8	V0008	T1	0.1	12.5535	62	5	62.4	66.5		0.3	124.523	002	2	D	002D	1	L	60.7	50.7	-	64.45	0.0062	error	0	0	0	0	0	0	2	D	1	0	20.9225	30.3	1.9	V0008	#REF!	358.1	19.2
9	V0009	T1	0.1	12.5535	62	6	62.4	66.5		0.3	124.523	002	2	D	002D	1	L	60.7	50.7	-	64.45	0.0062	error	0	0	0	0	0	0	2	D	1	0	20.9225	30.3	1.9	V0009	#REF!	157.7	-			https://youtu.be/jF3fMoThasw
10	V0010	T1	0.2	10.5287	52	1	62.4	66.5		0.6	249.045	003	1	A	003A	1	L	60.7	50.7	-	64.45	0.0104	ok	35	95	361.311	15.336	189.068	7.08246	3	A	1	1806.55	35.0958	31.4	2.4	V0010	#REF!	279.4	-			https://youtu.be/AiBFkasoFCs
11	V0011	T1	0.2	12.5535	62	2	62.4	66.5		0.6	249.045	003	1	B	003B	1	L	60.7	50.7	-	64.45	0.0124	ok	35	95	363.495	14.1651	182.523	6.18845	3	B	1	1817.48	41.845	28.1	5.7	V0011	#REF!	279.4	-			https://youtu.be/btgsa1WQ3tA
12	V0012	T1	0.2	10.5287	52	3	62.4	66.5		0.6	249.045	003	2	C	003C	1	L	60.7	50.7	-	64.45	0.0104	ok	30	95	366.053	14.4531	199.113	7.37988	3	C	1	1830.27	35.0958	31.7	2.9	V0012	#REF!	341.8	-			https://youtu.be/IgBjcGHJFIw
13	V0013	T1	0.01	12.5535	62	1	62.4	66.5		0.1	41.5075	003	2	D	003D	1	L	60.7	50.7	-	64.45	0.00062	ok	20	95	54.857	1.77096	76.1575	4.40561	3	D	1	5485.7	2.09225	32	4.1	V0013	#REF!	31.1	2.2			https://youtu.be/CnkA6TgsMEU
14	V0014	T1	0.01	10.5287	52	2	62.4	66.5		0.1	41.5075	004	1	A	004A	1	L	60.7	50.7	-	64.45	0.00052	ok	20	95	53.3373	1.64837	70.1613	3.7713	4	A	1	5333.73	1.75479	25.4	3.3	V0014	#REF!	29.8	-			https://youtu.be/exry-kk4Esc
15	V0015	T1	0.01	12.5535	62	3	62.4	66.5		0.1	41.5075	004	1	B	004B	1	L	60.7	50.7	-	64.45	0.00062	ok	40	95	53.8032	1.59532	73.9826	4.03168	4	B	1	5380.32	2.09225	31.6	4	V0015	#REF!	32.1	1.4			https://youtu.be/jZYeYL7hrSw
16	V0016	T1	0.1	10.5287	52	1	62.4	66.5		0.3	124.523	004	2	C	004C	1	L	60.7	50.7	-	64.45	0.0052	ok	60	95	206.976	6.62814	132.836	5.02023	4	C	1	2069.76	17.5479	28.9	3.9	V0016	#REF!	219.3	73.5			https://youtu.be/wl26DQW3O7Y
17	V0017	T1	0.1	12.5535	62	2	62.4	66.5		0.3	124.523	004	2	D	004D	1	L	60.7	50.7	-	64.45	0.0062	ok	35	95	208.019	7.20602	138.33	5.58315	4	D	1	2080.19	20.9225	31.3	2.1	V0017	#REF!	180	0.5			https://youtu.be/n3fxUDcAsZo
18	V0018	T1	0.1	10.5287	52	3	62.4	66.5		0.3	124.523	005	1	A	005A	1	L	60.7	50.7	-	64.45	0.0052	ok	35	95	211.382	7.22185	141.636	6.24639	5	A	1	2113.82	17.5479	31.9	2	V0018	#REF!	211.2	55.6			https://youtu.be/0dE7k-6cQD4
19	V0019	T1	0.2	12.5535	62	1	62.4	66.5		0.6	249.045	005	1	B	005B	1	L	60.7	50.7	-	64.45	0.0124	ok	35	95	362.194	13.897	181.215	6.40397	5	B	1	1810.97	41.845	26.2	3.1	V0019	#REF!	288.1	-			https://youtu.be/5tzaa2bBECI
20	V0020	T1	0.2	10.5287	52	2	62.4	66.5		0.6	249.045	005	2	C	005C	1	L	60.7	50.7	-	64.45	0.0104	ok	30	95	360.158	12.0483	179.176	5.5557	5	C	1	1800.79	35.0958	25.2	3.8	V0020	#REF!	385.7	40			https://youtu.be/CJimucrNo3U
21	V0021	T1	0.2	12.5535	62	3	62.4	66.5		0.6	249.045	005	2	D	005D	1	L	60.7	50.7	-	64.45	0.0124	ok	30	95	358.821	12.7607	186.638	6.7087	5	D	1	1794.1	41.845	30.5	2.1	V0021	#REF!	296.6	42.1			https://youtu.be/H48gKClWQcM
22	V0022	T1	0.01	74.3086	367	1	62.4	66.5		0.1	41.5075	006	1	A	006A	1	L	60.7	50.7	-	64.45	0.00367	ok	20	90	40.3141	1.16153	61.0017	2.70691	6	A	1	4031.41	12.3848	27.2	3.3	V0022	#REF!	22.3	-			https://youtu.be/hSzXSLRo7mI
23	V0023	T1	0.01	88.8868	439	2	62.4	66.5		0.1	41.5075	006	1	B	006B	1	L	60.7	50.7	-	64.45	0.00439	error	0	0	0	0	0	0	6	B	1	0	14.8145	30.8	2.7	V0023	#REF!	22.4	0.3			https://youtu.be/Q_DJVc-z8DQ
24	V0024	T1	0.01	74.3086	367	3	62.4	66.5		0.1	41.5075	006	2	C	006C	1	L	60.7	50.7	-	64.45	0.00367	ok	20	90	42.6684	1.30054	73.1841	3.29409	6	C	1	4266.84	12.3848	34.2	2.9	V0024	#REF!	24.1	2.7			https://youtu.be/t-ECjTqvng0
25	V0025	T1	0.1	88.8868	439	1	62.4	66.5		0.3	124.523	006	2	D	006D	1	L	60.7	50.7	-	64.45	0.0439	short	30	75	194.833	5.42808	133.644	3.78652	6	D	1	1948.33	148.145	31.3	2.8	V0025	#REF!	126.7	0.9			https://youtu.be/RmSXF8fXjYo
26	V0026	T1	0.1	74.3086	367	2	62.4	66.5		0.3	124.523	007	1	A	007A	1	L	60.7	50.7	-	64.45	0.0367	short	50	85	195.936	5.28924	137.52	4.62628	7	A	1	1959.36	123.848	33.6	5.3	V0026	#REF!	113.6	6.9			https://youtu.be/Dq6Vdb-XH1g
27	V0027	T1	0.1	88.8868	439	3	62.4	66.5		0.3	124.523	007	1	B	007B	1	L	60.7	50.7	-	64.45	0.0439	short	27	70	196.289	4.16791	139.38	3.26354	7	B	1	1962.89	148.145	30.8	2.5	V0027	#REF!	139.2	18.3			https://youtu.be/Z82LQDfVi5E
28	V0028	T1	0.2	74.3086	367	1	62.4	66.5		0.6	249.045	007	2	C	007C	1	L	60.7	50.7	-	64.45	0.0734	short	26	74	316.136	9.1327	170.522	3.81521	7	C	1	1580.68	247.695	32	1.9	V0028	#REF!	202.5	24.2			https://youtu.be/e0lObGUOkt0
29	V0029	T1	0.2	88.8868	439	2	62.4	66.5		0.6	249.045	007	2	D	007D	1	L	60.7	50.7	-	64.45	0.0878	short	22	65	308.762	4.50393	147.647	2.31681	7	D	1	1543.81	296.289	27.1	4	V0029	#REF!	202.7	6.5			https://youtu.be/n3IY6JLMI0c
30	V0030	T1	0.2	74.3086	367	3	62.4	66.5		0.6	249.045	008	1	A	008A	1	L	60.7	50.7	-	64.45	0.0734	short	23	70	319.221	6.65496	172.104	3.29922	8	A	1	1596.11	247.695	33.3	1.8	V0030	#REF!	232.9	33.3			https://youtu.be/cD36MOF33lI
31	V0031	T1	0.01	190.53	941	1	62.4	66.5		0.1	41.5075	008	1	B	008B	1	L	60.7	50.7	-	64.45	0.00941	ok	25	80	35.1321	0.706522	53.2299	1.09113	8	B	1	3513.21	31.7549	23.8	1.9	V0031	#REF!	18	2.2			https://youtu.be/6D9mHbhWjpY
32	V0032	T1	0.01	159.146	786	2	62.4	66.5		0.1	41.5075	008	2	C	008C	1	L	60.7	50.7	-	64.45	0.00786	ok	21	88	37.0884	0.959964	64.2345	1.4448	8	C	1	3708.84	26.5243	29.1	2.9	V0032	#REF!	25.7	-			https://youtu.be/wOh7QdHfTBc
33	V0033	T1	0.01	190.53	941	3	62.4	66.5		0.1	41.5075	008	2	D	008D	1	L	60.7	50.7	-	64.45	0.00941	ok	45	75	41.2697	0.725543	79.2264	1.34377	8	D	1	4126.97	31.7549	34.2	1.7	V0033	#REF!	18.4	-			https://youtu.be/NjFoelhRuJk
34	V0034	T1	0.1	159.146	786	1	62.4	66.5		0.3	124.523	009	1	A	009A	1	L	60.7	50.7	-	64.45	0.0786	short	30	50	179.45	4.64452	126.944	2.21934	9	A	1	1794.5	265.243	33.6	2.4	V0034	#REF!	113.5	-			https://youtu.be/ddAcVckv71w
35	V0035	T1	0.1	190.53	941	2	62.4	66.5		0.3	124.523	009	1	B	009B	1	L	60.7	50.7	-	64.45	0.0941	short	30	40	175.495	1.35147	119.224	0.8482	9	B	1	1754.95	317.549	32.7	1.8	V0035	#REF!	148.9	25.9			https://youtu.be/mrOU-vuQPa0
36	V0036	T1	0.1	0		3	62.4	66.5		0.3	124.523	009	2	C	009C	1	#N/A	60.7	50.7	#N/A	64.45	0	#N/A	73	76	25.6107	0.586613	61.6632	1.38401	9	C	1	256.107	0	31.9	4.2	V0036	#REF!	#N/A	#N/A			https://youtu.be/ultcZvLzU4M
37	V0037	T1	0.2	159.146	786	1	62.4	66.5		0.6	249.045	010	1	A	010A	1	M	60.7	50.7	-	64.45	0.1572	short	32	56	288.469	6.24206	144.508	2.82792	10	A	1	1442.35	530.486	29.7	4	V0037	#REF!	206.8	9.4			https://youtu.be/ePLYHvmfuts
38	V0038	T1	0.2	190.53	941	2	62.4	66.5		0.6	249.045	010	1	B	010B	1	M	60.7	50.7	-	64.45	0.1882	short	20	35	289.809	4.83554	158.911	2.42354	10	B	1	1449.04	635.099	32.8	2.2	V0038	#REF!	198	-			https://youtu.be/84t_3fsAsJ4
39	V0039	T1	0.2	159.146	786	3	62.4	66.5		0.6	249.045	010	2	C	010C	1	M	60.7	50.7	-	64.45	0.1572	short	27	45	289.216	3.3471	145.041	2.19189	10	C	1	1446.08	530.486	29.3	3.6	V0039	#REF!	198.8	-			https://youtu.be/1h469h3e0ws
40	V0040	T1	0.4	190.53	941	1	62.4	66.5		1.2	498.09	010	2	D	010D	1	M	60.7	50.7	-	64.45	0.3764	short	20	40	491.276	7.49292	225.509	9.33061	10	D	1	1228.19	1270.2	28.9	4.2	V0040	#REF!	337.1	-			https://youtu.be/4F9Hj87oUs4
41	V0041	T1	0.4	159.146	786	2	62.4	66.5		1.2	498.09	011	1	A	011A	1	M	60.7	50.7	-	64.45	0.3144	short	20	45	471.433	16.9439	203.493	19.5552	11	A	1	1178.58	1060.97	33.3	2.9	V0041	#REF!	365.6	-			https://youtu.be/5R767lEsO60
42	V0042	T1	0.4	190.53	941	3	62.4	66.5		1.2	498.09	011	1	B	011B	1	M	60.7	50.7	-	64.45	0.3764	short	22	42	490.835	8.52757	238.24	8.29362	11	B	1	1227.09	1270.2	35.6	2.4	V0042	#REF!	368.6	-			https://youtu.be/bpikOFB_La4
43	V0043	T1	0.01	212.194	1048	1	62.4	66.5		0.1	41.5075	011	2	C	011C	1	L	60.7	50.7	-	64.45	0.01048	ok	65	85	35.9513	1.11065	67.5167	1.4409	11	C	1	3595.13	35.3657	30	4.3	V0043	#REF!	19.2	-			https://youtu.be/EpVEWwDg98o
44	V0044	T1	0.01	254.107	1255	2	62.4	66.5		0.2	83.015	011	2	D	011D	1	L	60.7	50.7	-	64.45	0.01255	ok	15	85	42.2639	0.813361	84.1991	1.4629	11	D	1	4226.39	42.3512	37.5	1.7	V0044	#REF!	17.6	-
45	V0045	T1	0.01	212.194	1048	3	62.4	66.5		0.2	83.015	012	1	A	012A	1	L	60.7	50.7	-	64.45	0.01048	ok	10	85	38.0043	0.93184	66.4224	1.54021	12	A	1	3800.43	35.3657	30.5	2	V0045	#REF!	24.3	-
46	V0046	T1	0.01	254.107	1255	4	62.4	66.5		0.2	83.015	012	1	B	012B	1	L	60.7	50.7	-	64.45	0.01255	ok	15	85	39.4668	0.779336	72.5083	1.20118	12	B	1	3946.68	42.3512	32.1	3.6	V0046	#REF!	19.6	2.8
47	V0047	T1	0.1	212.194	1048	1	62.4	66.5		0.3	124.523	012	2	C	012C	1	L	60.7	50.7	-	64.45	0.1048	short	25	35	170.982	2.25572	120.935	0.977186	12	C	1	1709.82	353.657	33.8	2.8	V0047	#REF!	117.3	10.7			https://youtu.be/BEn4qwru_18
48	V0048	T1	0.1	254.107	1255	2	62.4	66.5		0.3	124.523	012	2	D	012D	1	L	60.7	50.7	-	64.45	0.1255	short	25	35	168.288	2.2766	118.958	1.87024	12	D	1	1682.88	423.512	32.9	2.5	V0048	#REF!	87.9	3.3
49	V0049	T1	0.1	212.194	1048	3	62.4	66.5		0.3	124.523	013	1	A	013A	1	L	60.7	50.7	-	64.45	0.1048	short	25	45	171.802	2.80652	126.655	2.04863	13	A	1	1718.02	353.657	36.8	1.9	V0049	#REF!	85	-			https://youtu.be/Fj1HXStmtZg
50	V0050	T1	0.2	254.107	1255	1	62.4	66.5		0.6	249.045	013	1	B	013B	1	L	60.7	50.7	-	64.45	0.251	short	10	20	269.521	4.10777	144.985	2.8552	13	B	1	1347.6	847.023	31.4	2.1	V0050	#REF!	146.2	1.8			https://youtu.be/LiTPJDpQB4U
51	V0051	T1	0.2	212.194	1048	2	62.4	66.5		0.6	249.045	013	2	C	013C	1	L	60.7	50.7	-	64.45	0.2096	short	30	50	288.334	6.05019	164.981	4.3754	13	C	1	1441.67	707.315	37.5	2.1	V0051	#REF!	201.3	6.8
52	V0052	T1	0.2	254.107	1255	3	62.4	66.5		0.6	249.045	013	2	D	013D	1	L	60.7	50.7	-	64.45	0.251	short	70	78	271.153	7.07289	143.689	4.68246	13	D	1	1355.76	847.023	31.3	2.8	V0052	#REF!	166.6	35.4			https://youtu.be/cio4KjiZo1c
53	V0053	T1	0.4	212.194	1048	1	62.4	66.5		1.2	498.09	014	1	A	014A	1	M	60.7	50.7	-	64.45	0.4192	short	63	73	481.473	13.5512	214.904	5.87591	14	A	1	1203.68	1414.63	31.7	2.3	V0053	#REF!	298.5	12.1			https://youtu.be/M3ErzE1UTsg
54	V0054	T1	0.4	254.107	1255	2	62.4	66.5		1.2	498.09	014	1	B	014B	1	M	60.7	50.7	-	64.45	0.502	short	63	71	449.801	12.2497	208.442	7.85742	14	B	1	1124.5	1694.05	35.3	3.4	V0054	#REF!	234.9	17.2
55	V0055	T1	0.4	212.194	1048	3	62.4	66.5		1.2	498.09	014	2	C	014C	1	M	60.7	50.7	-	64.45	0.4192	short	60	68	483.434	7.95021	216.053	4.07533	14	C	1	1208.59	1414.63	33.4	3.7	V0055	#REF!	351.4	38			https://youtu.be/rEUaYGE4kOI
56	V0056	T1	0.01	381.262	1883	1	62.4	66.5		0.2	83.015	014	2	D	014D	1	L	60.7	50.7	-	64.45	0.01883	ok	50	85	38.6314	0.710083	68.5828	1.16672	14	D	1	3863.14	63.5436	33	3	V0056	#REF!	20.4	1.9			https://youtu.be/TRgSsRs8poA
57	V0057	T1	0.01	318.494	1573	2	62.4	66.5		0.2	83.015	015	1	A	015A	1	L	60.7	50.7	-	64.45	0.01573	ok	55	85	37.9835	0.834705	68.9777	1.17728	15	A	1	3798.35	53.0824	34.2	2.2	V0057	#REF!	14	-
58	V0058	T1	0.01	381.262	1883	3	62.4	66.5		0.2	83.015	015	1	B	015B	1	L	60.7	50.7	-	64.45	0.01883	ok	50	85	36.21	0.675459	61.0285	1.03484	15	B	1	3621	63.5436	28.4	2.3	V0058	#REF!	18.3	-			https://youtu.be/YWXIK34RQYg
59	V0059	T1	0.1	318.494	1573	1	62.4	66.5		0.6	249.045	015	2	C	015C	1	L	60.7	50.7	-	64.45	0.1573	short	67	75	162.043	3.49364	112.122	2.64107	15	C	1	1620.43	530.824	32.2	2.2	V0059	#REF!	223.9	101.9			https://youtu.be/2sMxUNmDFI8
60	V0060	T1	0.1	381.262	1883	2	62.4	66.5		0.6	249.045	015	2	D	015D	1	L	60.7	50.7	-	64.45	0.1883	short	62	70	157.513	3.31156	115.45	2.8266	15	D	1	1575.13	635.436	33	2.4	V0060	#REF!	99.7	-
61	V0061	T1	0.1	318.494	1573	3	62.4	66.5		0.6	249.045	016	1	A	016A	1	L	60.7	50.7	-	64.45	0.1573	short	62	75	159.119	3.83338	104.87	2.95075	16	A	1	1591.19	530.824	28.7	4.6	V0061	#REF!	122.3	10.1
62	V0062	T1	0.2	381.262	1883	1	62.4	66.5		1.2	498.09	016	1	B	016B	1	M	60.7	50.7	-	64.45	0.3766	short	62	72	262.147	5.66269	162.681	11.7541	16	B	1	1310.74	1270.87	34.1	2.1	V0062	#REF!	145.4	6.5			https://youtu.be/t3NBf-G6SqE
63	V0063	T1	0.2	318.494	1573	2	62.4	66.5		1.2	498.09	016	2	C	016C	1	M	60.7	50.7	-	64.45	0.3146	short	62	72	270.267	4.9468	158.3	5.9693	16	C	1	1351.33	1061.65	32.5	2.1	V0063	#REF!	147.7	10.1			https://youtu.be/jFiMcR5tCG0
64	V0064	T1	0.2	381.262	1883	3	62.4	66.5		1.2	498.09	016	2	D	016D	1	M	60.7	50.7	-	64.45	0.3766	short	66	75	260.046	4.32336	165.628	9.49578	16	D	1	1300.23	1270.87	35.2	2.7	V0064	#REF!	153.5	-			https://youtu.be/BGvK6aaBydE
65	V0065	T1	0.4	318.494	1573	1	62.4	66.5		2.4	996.18	017	1	A	017A	1	H	60.7	50.7	-	64.45	0.6292	short	62	75	455.59	10.5257	272.13	32.1596	17	A	1	1138.98	2123.29	36.8	2.2	V0065	#REF!	232.3	20.9			https://youtu.be/G7gnpqJsXBQ
66	V0066	T1	0.4	381.262	1883	2	62.4	66.5		2.4	996.18	017	1	B	017B	1	H	60.7	50.7	-	64.45	0.7532	error	67	75	468.536	9.3706	412.319	59.5935	17	B	1	1171.34	2541.74	34.8	2.1	V0066	#REF!	161.5	-
67	V0067	T1	0.4	318.494	1573	3	62.4	66.5		2.4	996.18	017	2	C	017C	1	H	60.7	50.7	-	64.45	0.6292	error	57	70	453.936	12.1287	253.562	28.6175	17	C	1	1134.84	2123.29	35.8	4.2	V0067	#REF!	261.3	-			https://youtube.com/shorts/W4B5-Gl5rto
68	V0068	T1	0.2	254.107	1255	0	62.4	66.5		11	4565.83	017	2	D	017D	1	H	60.7	50.7	-	64.45	0.251	error	20	89	299.55	12.7116	305.867	103.527	17	D	1	1497.75	847.023	29.8	5	V0068	#REF!	212.3	2.5
69	V0069	C1	0.01	10.1015	46	1	67.8	72		0.3	138.346	018	1	A	018A	1	L	65.6	55.6	-	69.9	0.00046	short	87	98	52.0979	11.0014	31.6296	6.7197	18	A	1	5209.79	1.68358	33.9	1.6	V0069	#N/A	-	-	0	0
70	V0070	C1	0.01	10.1015	46	2	67.8	72		0.3	138.346	018	1	B	018B	1	L	65.6	55.6	360	69.9	0.00046	ok	20	95	47.0423	7.08839	28.4335	4.15642	18	B	1	4704.23	1.68358	35.5	2.3	V0070	#REF!	71.1	-	yes	no
71	V0071	C1	0.01	10.1015	46	3	67.8	72		0.3	138.346	018	2	C	018C	1	L	65.6	55.6	-	69.9	0.00046	ok	20	95	47.678	9.50837	28.4279	5.66718	18	C	1	4767.8	1.68358	39.5	4.9	V0071	#N/A	-	-	0	0	https://youtu.be/n43Rx4OQeQc
72	V0072	C1	0.1	10.1015	46	1	67.8	72		0.6	276.693	018	2	D	018D	1	L	65.6	55.6	360	69.9	0.0046	ok	30	95	325.078	26.6691	185.499	19.3341	18	D	1	3250.78	16.8358	42.3	2.4	V0072	#REF!	228.6	-	yes	no
73	V0073	C1	0.1	10.1015	46	2	67.8	72		0.6	276.693	019	1	A	019A	1	L	65.6	55.6	360	69.9	0.0046	ok	25	95	312.116	38.8442	175.807	19.9669	19	A	1	3121.16	16.8358	39.2	3	V0073	#REF!	190.2	-	yes	no	https://youtu.be/t5AJ7GndiHo
74	V0074	C1	0.1	10.1015	46	3	67.8	72		0.6	276.693	019	1	B	019B	1	L	65.6	55.6	360	69.9	0.0046	ok	25	95	310.345	25.2313	172.959	15.9128	19	B	1	3103.45	16.8358	39	3.8	V0074	#REF!	231.3	-	yes	no
75	V0075	C1	0.2	10.1015	46	1	67.8	72		1.2	553.385	019	2	C	019C	1	L	65.6	55.6	360	69.9	0.0092	saturation	25	95	509.039	9.22866	303.247	27.038	19	C	1	2545.2	33.6716	42.4	2	V0075	#REF!	439	-	yes	no	https://youtu.be/DTcpLapLAvQ
76	V0076	C1	0.2	10.1015	46	2	67.8	72		1.2	553.385	019	2	D	019D	1	M	65.6	55.6	360	69.9	0.0092	ok	20	95	543.855	39.7251	306.861	30.7105	19	D	1	2719.27	33.6716	39.2	4	V0076	#REF!	367.9	-	yes	no
77	V0077	C1	0.2	10.1015	46	3	67.8	72		1.2	553.385	020	1	A	020A	1	M	65.6	55.6	360	69.9	0.0092	ok	20	95	543.67	39.8791	298.624	31.9576	20	A	1	2718.35	33.6716	42.4	2.3	V0077	#REF!	516.4	-	yes	no
78	V0078	C1	0.2	10.1015	46	4	67.8	72		1.2	553.385	020	1	B	020B	1	L	65.6	55.6	360	69.9	0.0092	ok	20	95	542.878	32.5592	297.319	28.2438	20	B	1	2714.39	33.6716	33.2	4.7	V0078	#REF!	444.3	-	yes	no
79	V0079	C1	0.01	70.0515	319	1	67.8	72		0.2	92.2309	020	2	C	020C	1	L	65.6	55.6	360	69.9	0.00319	instable	20	95	38.4827	9.49944	24.2887	6.4369	20	C	1	3848.27	11.6753	41.2	2.5	V0079	#REF!	69	-	yes	no	https://youtu.be/mliuIjSKvwA
80	V0080	C1	0.01	70.0515	319	2	67.8	72		0.3	138.346	020	2	D	020D	1	L	65.6	55.6	360	69.9	0.00319	instable	20	95	37.9781	9.00084	23.7061	5.59123	20	D	1	3797.81	11.6753	36.3	4.6	V0080	#N/A	-	-	0	0
81	V0081	C1	0.01	70.0515	319	3	67.8	72		1	461.154	021	1	A	021A	1	L	65.6	55.6	360	69.9	0.00319	ok	10	95	37.0309	9.79536	23.3386	6.20859	21	A	1	3703.09	11.6753	42.4	2.5	V0081	#REF!	90.4	-	yes	no
82	V0082	C1	0.1	70.0515	319	1	67.8	72		0.6	276.693	021	1	B	021B	1	L	65.6	55.6	250	69.9	0.0319	instable	45	93	283.674	14.5895	233.613	25.6262	21	B	1	2836.74	116.753	40.6	2.6	V0082	#N/A	-	-	0	0
83	V0083	C1	0.1	70.0515	319	2	67.8	72		0.9	415.039	021	2	C	021C	1	M	65.6	55.6	250	69.9	0.0319	instable	83	93	329.627	8.9499	319.788	11.1974	21	C	1	3296.27	116.753	39.5	3.6	V0083	#N/A	-	-	0	0	https://youtu.be/NSJtElxZSoM
84	V0084	C1	0.1	70.0515	319	3	67.8	72		2	922.309	021	2	D	021D	1	M	65.6	55.6	300	69.9	0.0319	ok	75	95	379.749	3.96824	401.022	5.67708	21	D	1	3797.49	116.753	38.2	4.1	V0084	#REF!	395.5	-	yes	no
85	V0085	C1	0.1	70.0515	319	4	67.8	72		2	922.309	022	1	A	022A	1	M	65.6	55.6	290	69.9	0.0319	ok	75	95	387.297	2.91924	412.245	2.91367	22	A	1	3872.97	116.753	43.8	2.3	V0085	#REF!	414.8	4.3	yes	no	https://youtu.be/YdwWaCeDo3E
86	V0086	C1	0.2	70.0515	319	1	67.8	72		2	922.309	022	1	B	022B	1	M	65.6	55.6	290	69.9	0.0638	saturation	50	90	612.777	9.92888	511.278	2.69446	22	B	1	3063.88	233.505	38.1	3.5	V0086	#N/A	-	-	0	0
87	V0087	C1	0.2	70.0515	319	2	67.8	72		2	922.309	022	2	C	022C	1	M	65.6	55.6	290	69.9	0.0638	saturation	50	90	617.028	8.06539	511.482	0.729084	22	C	1	3085.14	233.505	41.4	2.5	V0087	#REF!	679.2	-	no	no
88	V0088	C1	0.2	70.0515	319	3	67.8	72		2	922.309	022	2	C	022C	1	M	65.6	55.6	290	69.9	0.0638	saturation	50	90	614.747	8.463	511.485	0.666609	22	C	1	3073.73	233.505	41.4	2.5	V0088	#REF!	606.5	-	no	no	https://youtu.be/V6GPZDS_eYY
89	V0089	C1	0.2	70.0515	319	4	67.8	72		2	922.309	022	2	D	022D	1	M	65.6	55.6	290	69.9	0.0638	instable	99	99.8	614.269	8.31237	544.865	14.6156	22	D	1	3071.35	233.505	36	2.6	V0089	#N/A	-	-	0	0
90	V0090	C1	0.01	149.985	683	1	67.8	72		1	461.154	023	1	A	023A	1	L	65.6	55.6	360	69.9	0.00683	error	10	95	34.3508	5.25252	-169.711	4.04334	23	A	1	3435.08	24.9975	39.8	2.5	V0090	#REF!	57.7	14.2	yes	no	https://youtu.be/pefYYYsep7A
91	V0091	C1	0.01	149.985	683	2	67.8	72		1	461.154	023	2	C	023C	1	L	65.6	55.6	360	69.9	0.00683	ok	10	95	36.5199	5.91918	25.0385	4.30334	23	C	1	3651.99	24.9975	41.7	2.1	V0091	#REF!	44	-	yes	no	https://youtu.be/U_Gb1mZLrTA
92	V0092	C1	0.01	149.985	683	3	67.8	72		1	461.154	023	2	D	023D	1	L	65.6	55.6	360	69.9	0.00683	ok	15	95	36.306	6.41545	24.9383	4.60312	23	D	1	3630.6	24.9975	39.5	2.5	V0092	#REF!	37.9	2.2	yes	no	https://youtu.be/UGMMtyXgFuQ
93	V0093	C1	0.1	149.985	683	1	67.8	72		2	922.309	024	1	A	024A	1	M	65.6	55.6	290	69.9	0.0683	ok	70	90	344.387	1.17767	334.913	1.59924	24	A	1	3443.87	249.975	41.5	3.5	V0093	#REF!	318	-	no	no	https://youtu.be/2sqo4JhLCVs
94	V0094	C1	0.1	149.985	683	2	67.8	72		2	922.309	024	1	B	024B	1	M	65.6	55.6	290	69.9	0.0683	ok	70	90	346.757	2.30294	340.204	3.81845	24	B	1	3467.57	249.975	43.4	2	V0094	#REF!	346.2	-	no	no
95	V0095	C1	0.1	149.985	683	3	67.8	72		2	922.309	024	2	C	024C	1	M	65.6	55.6	290	69.9	0.0683	ok	70	90	342.881	2.32428	332.371	3.59813	24	C	1	3428.81	249.975	36.1	3	V0095	#REF!	353.2	-	no	no
96	V0096	C1	0.2	149.985	683	1	67.8	72		2	922.309	024	2	D	024D	1	M	65.6	55.6	290	69.9	0.1366	ok	55	89	549.011	2.98037	410.31	4.11143	24	D	1	2745.05	499.95	40.6	2.5	V0096	#REF!	512.8	-	no	yes	https://youtu.be/YbVt5mV-tJc
97	V0097	C1	0.2	149.985	683	2	67.8	72		2	922.309	025	1	A	025A	1	M	65.6	55.6	360	69.9	0.1366	ok	60	85	544.583	5.02345	401.887	9.74481	25	A	1	2722.91	499.95	44.7	2.1	V0097	#REF!	529.6	-	no	yes	https://youtu.be/LSPJM4K7qQw
98	V0098	C1	0.2	149.985	683	3	67.8	72		2	922.309	025	1	B	025B	1	M	65.6	55.6	340	69.9	0.1366	ok	70	86	544.753	3.74505	402.023	6.13526	25	B	1	2723.76	499.95	41.3	2.2	V0098	#REF!	409.5	36.7	no	yes	https://youtu.be/9Wa7zPcP2Lk
99	V0099	C1	0.4	149.985	683	1	67.8	72		2	922.309	025	2	C	025C	1	M	65.6	55.6	320	69.9	0.2732	instable	60	84	876.85	20.5866	470.378	39.7428	25	C	1	2192.13	999.9	42.9	2.5	V0099	#REF!	724.3	-	no	yes	https://youtu.be/WafvdLe0-Bo
100	V0100	C1	0.4	149.985	683	2	67.8	72		4	1844.62	025	2	D	025D	1	M	65.6	55.6	340	69.9	0.2732	ok	65	84	920.361	5.86292	515.657	4.46491	25	D	1	2300.9	999.9	40	2.5	V0100	#REF!	801.9	96.8	no	yes	https://youtu.be/dK0d39qN1ew
101	V0101	C1	0.4	149.985	683	3	67.8	72		9	4150.39	026	1	A	026A	1	M	65.6	55.6	340	69.9	0.2732	ok	25	90	899.534	15.1499	498.786	23.6778	26	A	1	2248.84	999.9	42	2.9	V0101	#REF!	638.6	-	no	yes	https://youtu.be/2Pb80sOcV-g
102	V0102	C2	0.02	30.0431	131	1	71	75		0.3	137.602	026	1	B	026B	1	L	67	58	360	73	0.00262	ok	85	99	72.5615	27.835	45.171	16.2761	26	B	1	3628.07	10.0144	40.5	2.9	V0102	#N/A	-	-	0	0
103	V0103	C2	0.02	30.0431	131	2	71	75		0.3	137.602	026	2	C	026C	1	L	67	58	360	73	0.00262	ok	78	99	71.649	24.5491	43.9429	14.2472	26	C	1	3582.45	10.0144	39.2	2.9	V0103	#N/A	-	-	0	0
104	V0104	C2	0.02	30.0431	131	3	71	75		0.3	137.602	026	2	D	026D	1	L	67	58	360	73	0.00262	ok	78	99	70.1521	24.0796	43.2051	14.268	26	D	1	3507.6	10.0144	40.2	2.7	V0104	#REF!	244	-	yes	no
105	V0105	C2	0.06	30.0431	131	1	71	75		0.9	412.805	027	1	A	027A	1	L	67	58	360	73	0.00786	questionable	65	99	188.287	20.8071	108.554	14.1624	27	A	1	3138.11	30.0431	42.4	2.4	V0105	#N/A	-	-	0	0
106	V0106	C2	0.06	30.0431	131	2	71	75		0.9	412.805	027	1	B	027B	1	L	67	58	360	73	0.00786	questionable	60	99	170.572	28.982	96.9202	16.4382	27	B	1	2842.86	30.0431	36	3.9	V0106	#REF!	108.3	-	yes	no
107	V0107	C2	0.06	30.0431	131	3	71	75		0.9	412.805	027	2	C	027C	1	L	67	58	360	73	0.00786	questionable	60	99	166.186	32.6128	95.5321	18.067	27	C	1	2769.77	30.0431	42.3	2.1	V0107	#N/A	-	-	0	0
108	V0108	C2	0.15	30.0431	131	1	71	75		2.25	1032.01	027	2	D	027D	1	L	67	58	360	73	0.01965	ok	40	99	377.048	29.295	216.13	19.9	27	D	1	2513.65	75.1076	38.3	2.9	V0108	#REF!	242.4	-	yes	no
109	V0109	C2	0.15	30.0431	131	2	71	75		2.25	1032.01	028	1	A	028A	1	L	67	58	360	73	0.01965	ok	40	99	370.144	27.3159	209.365	20.312	28	A	1	2467.62	75.1076	42.9	2.3	V0109	#REF!	257.9	-	yes	no
110	V0110	C2	0.15	30.0431	131	3	71	75		2.25	1032.01	028	1	B	028B	1	M	67	58	360	73	0.01965	ok	40	99	377.07	26.7588	218.903	18.7847	28	B	1	2513.8	75.1076	39.9	2.7	V0110	#REF!	221.5	22.9	yes	no
111	V0111	C2	0.02	99.9906	436	1	71	75		0.3	137.602	028	2	C	028C	1	L	67	58	360	73	0.00872	questionable	80	99	63.9865	18.6223	41.1622	12.0836	28	C	1	3199.33	33.3302	40.5	2.4	V0111	#N/A	-	-	0	0
112	V0112	C2	0.02	99.9906	436	2	71	75		0.3	137.602	028	2	D	028D	1	L	67	58	360	73	0.00872	questionable	83	99	64.1456	19.8638	41.8913	12.9246	28	D	1	3207.28	33.3302	38.2	4.9	V0112	#REF!	104.6	-	yes	no
113	V0113	C2	0.02	99.9906	436	3	71	75		0.3	137.602	029	1	A	029A	1	L	67	58	360	73	0.00872	ok	78	99	63.163	12.5826	41.1757	8.3011	29	A	1	3158.15	33.3302	42.4	3	V0113	#REF!	48.4	-	yes	no
114	V0114	C2	0.06	99.9906	436	1	71	75		0.9	412.805	029	1	B	029B	1	M	67	58	320	73	0.02616	ok	77	96	198.396	2.85585	177.93	4.59525	29	B	1	3306.6	99.9906	41.6	2.3	V0114	#N/A	-	-	0	0
115	V0115	C2	0.06	99.9906	436	2	71	75		0.9	412.805	029	2	C	029C	1	M	67	58	290	73	0.02616	ok	85	96	196.915	2.34337	175.5	3.89402	29	C	1	3281.91	99.9906	38.1	4.5	V0115	#N/A	-	-	0	0
116	V0116	C2	0.06	99.9906	436	3	71	75		0.9	412.805	029	2	D	029D	1	M	67	58	320	73	0.02616	ok	77	95	195.822	2.69509	172.552	4.83807	29	D	1	3263.71	99.9906	37.3	3.7	V0116	#REF!	161.5	-	yes	no
117	V0117	C2	0.15	99.9906	436	1	71	75		2.25	1032.01	030	1	A	030A	1	M	67	58	300	73	0.0654	initially stable	57	95	455.153	6.24881	405.409	12.7	30	A	1	3034.36	249.977	38.4	3.5	V0117	#REF!	506.9	21.2	no	no
118	V0118	C2	0.15	99.9906	436	2	71	75		2.25	1032.01	030	1	B	030B	1	M	67	58	360	73	0.0654	short	57	95	461.758	6.46958	420.052	11.4712	30	B	1	3078.39	249.977	37.2	4	V0118	#N/A	-	-	0	0
119	V0119	C2	0.15	99.9906	436	3	71	75		2.25	1032.01	030	2	C	030C	1	M	67	58	360	73	0.0654	initially stable	70	95	476.284	8.13461	443.717	14.1904	30	C	1	3175.23	249.977	39.5	3	V0119	#N/A	-	-	0	0
120	V0120	C2	0.04	30.0431	131	1	71	75		0.6	275.204	030	2	D	030D	1	L	67	58	360	73	0.00524	questionable	60	99	126.329	25.1932	72.5931	15.5266	30	D	1	3158.24	20.0287	38.2	2.6	V0120	#N/A	-	-	0	0
121	V0121	C2	0.04	30.0431	131	2	71	75		0.6	275.204	031	1	A	031A	1	L	67	58	360	73	0.00524	ok	70	99	127.722	23.2695	75.2928	13.3423	31	A	1	3193.05	20.0287	40.5	3.1	V0121	#REF!	117.7	14.8	yes	no
122	V0122	C2	0.04	30.0431	131	3	71	75		0.6	275.204	031	1	B	031B	1	L	67	58	360	73	0.00524	questionable	70	99	121.686	35.154	71.512	20.0861	31	B	1	3042.15	20.0287	35.2	4.5	V0122	#N/A	-	-	0	0
123	V0123	C2	0.1	30.0431	131	1	71	75		1.5	688.009	031	2	C	031C	1	L	67	58	360	73	0.0131	ok	50	97	262.543	23.4447	152.854	15.4943	31	C	1	2625.43	50.0718	43.1	2.1	V0123	#N/A	-	-	0	0
124	V0124	C2	0.1	30.0431	131	2	71	75		1.5	688.009	031	2	D	031D	1	L	67	58	360	73	0.0131	ok	50	99	253.221	26.7135	144.531	16.7759	31	D	1	2532.21	50.0718	39	2.9	V0124	#N/A	-	-	0	0
125	V0125	C2	0.1	30.0431	131	3	71	75		1.5	688.009	032	1	A	032A	1	L	67	58	360	73	0.0131	ok	45	99	258.07	25.7072	147.165	15.7065	32	A	1	2580.7	50.0718	38.4	2.5	V0125	#REF!	147.3	-	yes	no
126	V0126	C2	0.2	30.0431	131	1	71	75		3	1376.02	032	1	B	032B	1	M	67	58	240	73	0.0262	ok	40	99	488.573	26.5716	289.132	23.2119	32	B	1	2442.87	100.144	39.6	3.2	V0126	#N/A	-	-	0	0
127	V0127	C2	0.2	30.0431	131	2	71	75		3	1376.02	032	2	C	032C	1	M	67	58	240	73	0.0262	ok	37	99	501.332	28.5217	307.103	29.9929	32	C	1	2506.66	100.144	44	2.1	V0127	#REF!	448.1	78.9	yes	no
128	V0128	C2	0.2	30.0431	131	3	71	75		3	1376.02	032	2	D	032D	1	M	67	58	240	73	0.0262	ok	35	99	493.316	25.6729	296.313	25.5253	32	D	1	2466.58	100.144	40.6	3.5	V0128	#N/A	-	-	0	0
129	V0129	C2	0.04	99.9906	436	1	71	75		0.6	275.204	033	1	A	033A	1	L	67	58	250	73	0.01744	ok	67	97	122.922	8.29185	91.6397	8.95906	33	A	1	3073.06	66.6604	43.4	2.1	V0129	#REF!	109.1	15.7	yes	no
130	V0130	C2	0.04	99.9906	436	2	71	75		0.6	275.204	033	1	B	033B	1	L	67	58	360	73	0.01744	ok	70	97	120.109	10.7212	85.4091	8.68674	33	B	1	3002.71	66.6604	31.6	3.3	V0130	#N/A	-	-	0	0
131	V0131	C2	0.04	99.9906	436	3	71	75		0.6	275.204	033	2	C	033C	1	L	67	58	240	73	0.01744	ok	67	98	113.564	12.703	79.885	11.3632	33	C	1	2839.1	66.6604	36.5	4.7	V0131	#N/A	-	-	0	0
132	V0132	C2	0.1	99.9906	436	1	71	75		1.5	688.009	033	2	D	033D	1	M	67	58	320	73	0.0436	short	75	95	350.892	3.05615	360.237	5.35998	33	D	1	3508.92	166.651	39.2	3.5	V0132	#N/A	-	-	0	0
133	V0133	C2	0.1	99.9906	436	2	71	75		1.5	688.009	034	1	A	034A	1	M	67	58	320	73	0.0436	short	75	95	350.032	2.44255	355.733	5.49858	34	A	1	3500.32	166.651	37.6	2.3	V0133	#REF!	379.1	-	no	no
134	V0134	C2	0.1	99.9906	436	3	71	75		1.5	688.009	034	1	B	034B	1	M	67	58	320	73	0.0436	short	75	95	353.639	1.84541	364.767	2.75637	34	B	1	3536.39	166.651	38.3	2.7	V0134	#N/A	-	-	0	0
135	V0135	C2	0.2	99.9906	436	1	71	75		3	1376.02	034	2	C	034C	1	M	67	58	340	73	0.0872	initially stable	50	95	565.253	10.5421	459.019	19.0511	34	C	1	2826.26	333.302	38.5	6.2	V0135	#N/A	-	-	0	0
136	V0136	C2	0.2	99.9906	436	2	71	75		3	1376.02	034	2	D	034D	1	M	67	58	320	73	0.0872	initially stable	50	95	552.919	12.3395	444.274	24.6228	34	D	1	2764.59	333.302	44.3	5.2	V0136	#N/A	-	-	0	0
137	V0137	C2	0.2	99.9906	436	3	71	75		3	1376.02	035	1	A	035A	1	M	67	58	340	73	0.0872	initially stable	50	95	565.896	9.19788	461.772	16.3234	35	A	1	2829.48	333.302	40.4	3.2	V0137	#REF!	572.9	-	no	no
138	V0138	C2	1	30.0431	131	1	71	75		15	6880.09	035	1	B	035B	1	H	67	58	-	73	0.131	saturation	40	95	1590.58	61.7794	1417.46	170.086				1590.58	500.718			V0138	#N/A	-	-	0	0
139	V0139	C3	0.02	50.0625	227	1	68.2	72.2		0.3	132.324	036	1	A	036A	1	L	65	56	360	70.2	0.00454	questionable	86	99.5	67.897	25.889	41.1588	15.0249	36	A	1	3394.85	16.6875	38.9	3.7	V0139	#REF!	145.6	-	yes	no
140	V0140	C3	0.02	50.0625	227	2	68.2	72.2		0.3	132.324	036	1	B	036B	1	L	65	56	360	70.2	0.00454	questionable	80	99	73.1047	22.577	45.2513	13.3355	36	B	1	3655.24	16.6875	39.9	3.3	V0140	#REF!	59.4	-	yes	no
141	V0141	C3	0.02	50.0625	227	3	68.2	72.2		0.3	132.324	036	2	C	036C	1	L	65	56	360	70.2	0.00454	questionable	83	99	68.032	28.0742	42.1259	17.0055	36	C	1	3401.6	16.6875	40.4	2.6	V0141	#N/A	-	-	0	0
142	V0142	C3	0.06	50.0625	227	1	68.2	72.2		0.9	396.972	036	2	D	036D	1	L	65	56	360	70.2	0.01362	ok	65	99	164.254	40.3417	99.0889	23.0232	36	D	1	2737.56	50.0625	38.4	3.3	V0142	#N/A	-	-	0	0
143	V0143	C3	0.06	50.0625	227	2	68.2	72.2		0.9	396.972	037	1	A	037A	1	L	65	56	360	70.2	0.01362	ok	60	99	167.219	29.6577	100.899	16.5896	37	A	1	2786.98	50.0625	35.2	5.2	V0143	#REF!	191.2	-	yes	no
144	V0144	C3	0.06	50.0625	227	3	68.2	72.2		0.9	396.972	037	1	B	037B	1	L	65	56	360	70.2	0.01362	ok	64	99	157.993	40.7785	94.5883	23.07	37	B	1	2633.22	50.0625	36.6	2.6	V0144	#N/A	-	-	0	0
145	V0145	C3	0.15	50.0625	227	1	68.2	72.2		2.25	992.429	037	2	C	037C	1	M	65	56	240	70.2	0.03405	short	80	97	506.726	10.7314	487.443	16.461	37	C	1	3378.17	125.156	42.8	2.6	V0145	#N/A	-	-	0	0
146	V0146	C3	0.15	50.0625	227	2	68.2	72.2		2.25	992.429	037	2	D	037D	1	M	65	56	280	70.2	0.03405	ok	80	97	511.116	6.14468	493.211	9.46236	37	D	1	3407.44	125.156	43.3	2.5	V0146	#REF!	614.2	-	no	no
147	V0147	C3	0.15	50.0625	227	3	68.2	72.2		2.25	992.429	038	1	A	038A	1	M	65	56	300	70.2	0.03405	short	80	97	504.718	7.7026	483.175	15.1186	38	A	1	3364.78	125.156	38.1	2.8	V0147	#N/A	-	-	0	0
148	V0148	C3	0.02	149.967	680	1	68.2	72.2		0.3	132.324	038	1	B	038B	1	L	65	56	260	70.2	0.0136	ok	75	98	73.5269	4.91305	59.7195	4.26635	38	B	1	3676.35	49.989	36.3	2.6	V0148	#N/A	-	-	0	0
149	V0149	C3	0.02	149.967	680	2	68.2	72.2		0.3	132.324	038	2	C	038C	1	L	65	56	360	70.2	0.0136	ok	80	98	68.2004	7.85255	51.5952	6.21492	38	C	1	3410.02	49.989	39.3	2.9	V0149	#N/A	-	-	0	0
150	V0150	C3	0.02	149.967	680	3	68.2	72.2		0.3	132.324	038	2	D	038D	1	L	65	56	240	70.2	0.0136	ok	80	98	69.1756	6.31286	53.6638	5.46975	38	D	1	3458.78	49.989	41	4.3	V0150	#REF!	64.3	2	yes	no
151	V0151	C3	0.06	149.967	680	1	68.2	72.2		0.9	396.972	039	1	A	039A	1	M	65	56	340	70.2	0.0408	ok	80	95	224.449	1.83113	239.558	2.95052	39	A	1	3740.81	149.967	37.2	2.1	V0151	#REF!	211.7	-	no	no
152	V0152	C3	0.06	149.967	680	2	68.2	72.2		0.9	396.972	039	1	B	039B	1	M	65	56	340	70.2	0.0408	ok	80	95	226.211	1.39987	244.652	2.02039	39	B	1	3770.18	149.967	38.2	3.3	V0152	#N/A	-	-	0	0
153	V0153	C3	0.06	149.967	680	3	68.2	72.2		0.9	396.972	039	2	C	039C	1	M	65	56	340	70.2	0.0408	initially stable	80	95	224.459	1.44268	239.878	3.04101	39	C	1	3740.99	149.967	40.8	1.9	V0153	#N/A	-	-	0	0
154	V0154	C3	0.15	149.967	680	1	68.2	72.2		2.25	992.429	039	2	D	039D	1	M	65	56	340	70.2	0.102	ok	65	92	428.646	2.94885	353.12	4.13621	39	D	1	2857.64	374.918	35.3	2.9	V0154	#REF!	303.8	-	no	no
155	V0155	C3	0.15	149.967	680	2	68.2	72.2		2.25	992.429	040	1	A	040A	1	M	65	56	340	70.2	0.102	ok	70	94	425.427	2.29544	345.205	3.03563	40	A	1	2836.18	374.918	35.4	7.9	V0155	#N/A	-	-	0	0
156	V0156	C3	0.15	149.967	680	3	68.2	72.2		2.25	992.429	040	1	B	040B	1	M	65	56	300	70.2	0.102	ok	65	93	430.428	3.64984	356.661	4.67092	40	B	1	2869.52	374.918	37.9	2.4	V0156	#N/A	-	-	0	0
157	V0157	C3	0.04	50.0625	227	1	68.2	72.2		0.6	264.648	040	2	C	040C	1	L	65	56	360	70.2	0.00908	questionable	67	99	113.063	28.7761	65.8317	16.1546	40	C	1	2826.57	33.375	38.2	2.6	V0157	#N/A	-	-	0	0
158	V0158	C3	0.04	50.0625	227	2	68.2	72.2		0.6	264.648	040	2	D	040D	1	L	65	56	360	70.2	0.00908	questionable	68	99	122.668	23.0809	72.995	13.4416	40	D	1	3066.7	33.375	37.8	4.4	V0158	#REF!	114.1	22.1	yes	no
159	V0159	C3	0.04	50.0625	227	3	68.2	72.2		0.6	264.648	041	1	A	041A	1	L	65	56	360	70.2	0.00908	questionable	68	99	114.267	40.3629	68.6438	23.3742	41	A	1	2856.67	33.375	43.5	4.8	V0159	#N/A	-	-	0	0
160	V0160	C3	0.1	50.0625	227	1	68.2	72.2		1.5	661.619	041	1	B	041B	1	M	65	56	240	70.2	0.0227	ok	50	98	262.108	19.9	168.645	18.4442	41	B	1	2621.08	83.4376	42.2	3	V0160	#N/A	-	-	0	0
161	V0161	C3	0.1	50.0625	227	2	68.2	72.2		1.5	661.619	041	2	C	041C	1	M	65	56	240	70.2	0.0227	ok	50	98	261.69	20.0417	167.299	16.9972	41	C	1	2616.9	83.4376	39.5	2	V0161	#N/A	-	-	0	0
162	V0162	C3	0.1	50.0625	227	3	68.2	72.2		1.5	661.619	041	2	D	041D	1	M	65	56	240	70.2	0.0227	ok	50	98	257.381	18.4444	160.114	14.0772	41	D	1	2573.81	83.4376	33.6	3	V0162	#REF!	253	-	yes	no
163	V0163	C3	0.2	50.0625	227	1	68.2	72.2		3	1323.24	042	1	A	042A	1	M	65	56	290	70.2	0.0454	short	80	95	654.429	6.38558	622.968	10.5958	42	A	1	3272.15	166.875	42.4	2.4	V0163	#N/A	-	-	0	0
164	V0164	C3	0.2	50.0625	227	2	68.2	72.2		3	1323.24	042	1	B	042B	1	M	65	56	340	70.2	0.0454	short	80	95	651.727	5.23545	615.735	8.61584	42	B	1	3258.63	166.875	43.2	2.2	V0164	#REF!	720.5	-	no	no
165	V0165	C3	0.2	50.0625	227	3	68.2	72.2		3	1323.24	042	2	C	042C	1	M	65	56	340	70.2	0.0454	short	80	95	649.555	5.26115	613.726	8.61921	42	C	1	3247.78	166.875	42.1	2.9	V0165	#REF!	520.6	-	no	no
166	V0166	C3	0.04	149.967	680	1	68.2	72.2		0.6	264.648	042	2	D	042D	1	M	65	56	300	70.2	0.0272	initially stable	70	98	141.766	5.22179	131.909	11.873	42	D	1	3544.15	99.978	33.6	3.1	V0166	#N/A	-	-	0	0
167	V0167	C3	0.04	149.967	680	2	68.2	72.2		0.6	264.648	043	1	A	043A	1	M	65	56	340	70.2	0.0272	initially stable	75	96	137.886	3.69197	128.9	10.2128	43	A	1	3447.14	99.978	40.4	2.1	V0167	#REF!	121.3	-	yes	no
168	V0168	C3	0.04	149.967	680	3	68.2	72.2		0.6	264.648	043	1	B	043B	1	M	65	56	320	70.2	0.0272	initially stable	75	96	139.732	5.6562	133.548	14.5909	43	B	1	3493.29	99.978	40.5	1.8	V0168	#REF!	170.1	-	yes	no
169	V0169	C3	0.1	149.967	680	1	68.2	72.2		1.5	661.619	043	2	C	043C	1	M	65	56	340	70.2	0.068	short	75	96	325.272	3.89361	312.034	6.08054	43	C	1	3252.72	249.945	35.4	2.9	V0169	#REF!	234	-	no	no
170	V0170	C3	0.1	149.967	680	2	68.2	72.2		1.5	661.619	043	2	D	043D	1	M	65	56	300	70.2	0.068	short	65	94	322.438	6.1062	307.47	10.7294	43	D	1	3224.38	249.945	36.3	2.7	V0170	#N/A	-	-	0	0
171	V0171	C3	0.1	149.967	680	3	68.2	72.2		1.5	661.619	044	1	A	044A	1	M	65	56	340	70.2	0.068	short	65	94	326.644	6.60307	313.556	11.4644	44	A	1	3266.44	249.945	40.5	2.7	V0171	#REF!	351	-	no	no
172	V0172	C3	0.2	149.967	680	1	68.2	72.2		3	1323.24	044	1	B	044B	1	M	65	56	340	70.2	0.136	ok	60	93	517.484	7.94073	373.632	13.5286	44	B	1	2587.42	499.89	32.7	3.6	V0172	#N/A	-	-	0	0
173	V0173	C3	0.2	149.967	680	2	68.2	72.2		3	1323.24	044	2	C	044C	1	M	65	56	340	70.2	0.136	ok	70	90	519.222	4.31816	377.263	5.47494	44	C	1	2596.11	499.89	40.3	4.5	V0173	#REF!	406.8	-	no	yes
174	V0174	C3	0.2	149.967	680	3	68.2	72.2		3	1323.24	044	2	D	044D	1	M	65	56	320	70.2	0.136	ok	55	90	520.048	12.2403	380.349	20.8983	44	D	1	2600.24	499.89	40.7	2.8	V0174	#REF!	410.9	-	no	yes
175	V0175	C3	0.02	149.967	680	1	68.2	72.2		15	6616.19	045	1	A	045A	1	M	65	56	-	70.2	0.0136	ok	15	99	77.3322	3.68634	77.1979	1.72133	45	A	1	3866.61	49.989	36	3	V0175	#REF!	80.3	5.6	yes	no
176	V0176	C4	0.02	9.98587	46	1	67.1	71.1		0.3	130.25	045	1	B	045B	1	L	63	55	360	69.1	0.00092	ok	85	99	80.8986	15.3913	48.5947	8.8948	45	B	1	4044.93	3.32862	39	2.4	V0176	#REF!	46.8	-	yes	no
177	V0177	C4	0.02	9.98587	46	2	67.1	71.1		0.3	130.25	045	2	C	045C	1	L	63	55	360	69.1	0.00092	ok	77	99	81.8866	16.2844	49.3386	9.51162	45	C	1	4094.33	3.32862	40.6	2.8	V0177	#REF!	74.4	-	yes	no
178	V0178	C4	0.02	9.98587	46	3	67.1	71.1		0.3	130.25	045	2	D	045D	1	L	63	55	360	69.1	0.00092	ok	80	99	80.8269	16.3713	48.3397	9.17695	45	D	1	4041.34	3.32862	37.2	2.7	V0178	#N/A	-	-	0	0
179	V0179	C4	0.06	9.98587	46	1	67.1	71.1		0.9	390.751	046	1	A	046A	1	L	63	55	360	69.1	0.00276	ok	55	99	195.037	29.4762	111.486	15.4898	46	A	1	3250.62	9.98587	43.5	1.8	V0179	#REF!	241.6	-	yes	no
180	V0180	C4	0.06	9.98587	46	2	67.1	71.1		0.9	390.751	046	1	B	046B	1	L	63	55	360	69.1	0.00276	ok	57	99	190.946	18.7485	106.259	10.7751	46	B	1	3182.44	9.98587	33.9	2.7	V0180	#N/A	-	-	0	0
181	V0181	C4	0.06	9.98587	46	3	67.1	71.1		0.9	390.751	046	2	C	046C	1	L	63	55	360	69.1	0.00276	ok	56	99	189.147	28.2952	104.921	15.4101	46	C	1	3152.45	9.98587	35.1	3.4	V0181	#N/A	-	-	0	0
182	V0182	C4	0.15	9.98587	46	1	67.1	71.1		2.25	976.878	046	2	D	046D	1	L	63	55	360	69.1	0.0069	ok	37	99	404.716	24.7416	221.725	18.3826	46	D	1	2698.11	24.9647	41.3	2.2	V0182	#N/A	-	-	0	0
183	V0183	C4	0.15	9.98587	46	2	67.1	71.1		2.25	976.878	047	1	A	047A	1	L	63	55	360	69.1	0.0069	ok	37	99	409.762	22.562	225.275	18.9468	47	A	1	2731.75	24.9647	35.8	2.4	V0183	#N/A	-	-	0	0
184	V0184	C4	0.15	9.98587	46	3	67.1	71.1		2.25	976.878	047	1	B	047B	1	L	63	55	360	69.1	0.0069	ok	37	99	414.343	23.3061	233.271	19.9382	47	B	1	2762.29	24.9647	40.3	2	V0184	#REF!	272.5	21.5	yes	no
185	V0185	C4	0.02	69.9011	322	1	67.1	71.1		0.3	130.25	047	2	C	047C	1	L	63	55	360	69.1	0.00644	ok	80	99	62.9261	7.78029	36.8004	5.14839	47	C	1	3146.31	23.3004	30	3.5	V0185	#N/A	-	-	0	0
186	V0186	C4	0.02	69.9011	322	2	67.1	71.1		0.3	130.25	047	2	D	047D	1	L	63	55	360	69.1	0.00644	ok	81	99	66.069	21.9765	40.5599	13.7778	47	D	1	3303.45	23.3004	36.4	2.5	V0186	#REF!	68.7	12.3	yes	no
187	V0187	C4	0.02	69.9011	322	3	67.1	71.1		0.3	130.25	048	1	A	048A	1	L	63	55	360	69.1	0.00644	ok	80	99	66.714	12.34	40.8632	7.61517	48	A	1	3335.7	23.3004	40.9	2.3	V0187	#N/A	-	-	0	0
188	V0188	C4	0.06	69.9011	322	1	67.1	71.1		0.9	390.751	048	1	B	048B	1	M	63	55	360	69.1	0.01932	ok	63	99	167.126	17.3221	109.044	12.6855	48	B	1	2785.44	69.9011	37.5	4.8	V0188	#N/A	-	-	0	0
189	V0189	C4	0.06	69.9011	322	2	67.1	71.1		0.9	390.751	048	2	C	048C	1	M	63	55	360	69.1	0.01932	ok	55	98	166.991	16.7273	109.401	11.7222	48	C	1	2783.19	69.9011	39.9	2.8	V0189	#REF!	150.3	22.4	yes	no
190	V0190	C4	0.06	69.9011	322	3	67.1	71.1		0.9	390.751	048	2	D	048D	1	M	63	55	360	69.1	0.01932	ok	62	98	166.156	15.128	107.799	10.7242	48	D	1	2769.27	69.9011	36.1	3.5	V0190	#N/A	-	-	0	0
191	V0191	C4	0.15	69.9011	322	1	67.1	71.1		2.25	976.878	049	1	A	049A	1	M	63	55	300	69.1	0.0483	short	76	96	501.517	5.27033	491.26	7.78232	49	A	1	3343.44	174.753	39.3	2.8	V0191	#REF!	463.7	-	no	no
192	V0192	C4	0.15	69.9011	322	2	67.1	71.1		2.25	976.878	049	1	B	049B	1	M	63	55	300	69.1	0.0483	short	77	95	497.254	3.67725	485.043	6.10356	49	B	1	3315.03	174.753	32.9	4.6	V0192	#N/A	-	-	0	0
193	V0193	C4	0.15	69.9011	322	3	67.1	71.1		2.25	976.878	049	2	C	049C	1	M	63	55	300	69.1	0.0483	short	76	95	501.235	3.58192	490.226	6.27367	49	C	1	3341.56	174.753	39.5	3.2	V0193	#N/A	-	-	0	0
194	V0194	C4	0.01	199.934	921	1	67.1	71.1		0.15	65.1252	049	2	D	049D	1	L	63	55	360	69.1	0.00921	ok	85	98	36.882	3.3207	25.9557	2.54008	49	D	1	3688.2	33.3224	33.5	3.2	V0194	#REF!	27.2	4.7	yes	no
195	V0195	C4	0.01	199.934	921	2	67.1	71.1		0.15	65.1252	050	1	A	050A	1	L	63	55	360	69.1	0.00921	ok	88	98	39.5138	3.83731	28.327	2.88855	50	A	1	3951.38	33.3224	40.5	3.8	V0195	#N/A	-	-	0	0
196	V0196	C4	0.01	199.934	921	3	67.1	71.1		0.15	65.1252	050	1	B	050B	1	L	63	55	360	69.1	0.00921	ok	90	98	39.4971	3.2175	28.4255	2.8098	50	B	1	3949.71	33.3224	39.5	3.1	V0196	#N/A	-	-	0	0
197	V0197	C4	0.04	199.934	921	1	67.1	71.1		0.6	260.501	050	2	C	050C	1	M	63	55	290	69.1	0.03684	ok	85	95	159.126	0.977999	171.251	1.56292	50	C	1	3978.15	133.29	40.8	3.1	V0197	#N/A	-	-	0	0
198	V0198	C4	0.04	199.934	921	2	67.1	71.1		0.6	260.501	050	2	D	050D	1	M	63	55	290	69.1	0.03684	ok	85	95	158.028	1.24003	170.179	1.77752	50	D	1	3950.7	133.29	33	4.1	V0198	#REF!	166.2	-	no	no
199	V0199	C4	0.04	199.934	921	3	67.1	71.1		0.6	260.501	051	1	A	051A	1	M	63	55	290	69.1	0.03684	ok	85	95	159.276	0.915977	172.302	1.14033	51	A	1	3981.91	133.29	38.3	3.7	V0199	#N/A	-	-	0	0
200	V0200	C4	0.08	199.934	921	1	67.1	71.1		1.2	521.002	051	1	B	051B	1	M	63	55	360	69.1	0.07368	short	75	93	269.685	2.76292	261.179	4.05331	51	B	1	3371.06	266.579	41.6	4	V0200	#REF!	260.9	4.4	no	no
201	V0201	C4	0.08	199.934	921	2	67.1	71.1		1.2	521.002	051	2	C	051C	1	M	63	55	360	69.1	0.07368	short	80	92	268.201	2.54975	257.65	3.48671	51	C	1	3352.52	266.579	36.3	3.6	V0201	#REF!	287.7	-	no	no
202	V0202	C4	0.08	199.934	921	3	67.1	71.1		1.2	521.002	051	2	D	051D	1	M	63	55	360	69.1	0.07368	short	80	95	273.292	2.6335	267.868	4.22764	51	D	1	3416.15	266.579	40.9	2.8	V0202	#N/A	-	-	0	0
203	V0203	C4	0.01	300.01	1382	1	67.1	71.1		0.15	65.1252	052	1	A	052A	1	M	63	55	290	69.1	0.01382	ok	90	98	49.6135	0.878136	51.698	1.19077	52	A	1	4961.35	50.0017	35.8	3.4	V0203	#N/A	-	-	0	0
204	V0204	C4	0.01	300.01	1382	2	67.1	71.1		0.15	65.1252	052	1	B	052B	1	M	63	55	360	69.1	0.01382	ok	92	98	51.5228	1.24293	55.9351	1.75949	52	B	1	5152.28	50.0017	38.6	2.7	V0204	#REF!	47.7	3.3	yes	no
205	V0205	C4	0.01	300.01	1382	3	67.1	71.1		0.15	65.1252	052	2	C	052C	1	M	63	55	360	69.1	0.01382	ok	92	97	51.2101	1.16616	55.5909	1.7491	52	C	1	5121.01	50.0017	37.8	3	V0205	#REF!	52.7	3.2	yes	no
206	V0206	C4	0.04	300.01	1382	1	67.1	71.1		0.6	260.501	052	2	D	052D	1	M	63	55	360	69.1	0.05528	short	85	93	146.921	3.33835	150.404	3.36707	52	D	1	3673.02	200.007	43.5	2	V0206	#N/A	-	-	0	0
207	V0207	C4	0.04	300.01	1382	2	67.1	71.1		0.6	260.501	053	1	A	053A	1	M	63	55	360	69.1	0.05528	short	80	93	149.239	3.20152	152.879	5.33036	53	A	1	3730.97	200.007	41.7	2.5	V0207	#REF!	134.6	-	no	no
208	V0208	C4	0.04	300.01	1382	3	67.1	71.1		0.6	260.501	053	1	B	053B	1	M	63	55	360	69.1	0.05528	short	80	93	149.892	2.42859	152.881	3.47515	53	B	1	3747.29	200.007	36.6	2.9	V0208	#N/A	-	-	0	0
209	V0209	C4	0.08	300.01	1382	1	67.1	71.1		1.2	521.002	053	2	C	053C	1	M	63	55	360	69.1	0.11056	short	80	92	260.075	2.67677	233.531	1.88775	53	C	1	3250.94	400.014	42.4	3	V0209	#N/A	-	-	0	0
210	V0210	C4	0.08	300.01	1382	2	67.1	71.1		1.2	521.002	053	2	D	053D	1	M	63	55	360	69.1	0.11056	short	80	90	259.663	1.35571	233.013	1.03801	53	D	1	3245.79	400.014	43.3	2.5	V0210	#REF!	246.9	-	no	no
211	V0211	C4	0.08	300.01	1382	3	67.1	71.1		1.2	521.002	054	1	A	054A	1	M	63	55	360	69.1	0.11056	short	80	92	257.519	1.80654	227.162	2.08995	54	A	1	3218.99	400.014	40.4	2.3	V0211	#N/A	-	-	0	0
212	V0212	C4	0.01	9.98587	46	1	67.1	71.1		0.15	65.1252	054	1	B	054B	1	L	63	55	360	69.1	0.00046	ok	90	99.6	45.2222	14.1848	28.5539	8.2764	54	B	1	4522.22	1.66431	36.9	2.9	V0212	#N/A	-	-	0	0
213	V0213	C4	0.01	9.98587	46	2	67.1	71.1		0.15	65.1252	054	2	C	054C	1	L	63	55	360	69.1	0.00046	ok	88	99	46.0026	7.44885	28.6892	4.56372	54	C	1	4600.26	1.66431	40.5	2.6	V0213	#REF!	31.2	12.2	yes	no
214	V0214	C4	0.01	9.98587	46	3	67.1	71.1		0.15	65.1252	054	2	D	054D	1	L	63	55	360	69.1	0.00046	ok	89	99	44.8747	7.81048	27.5968	4.61053	54	D	1	4487.47	1.66431	35.4	2.8	V0214	#N/A	-	-	0	0
215	V0215	C4	0.04	9.98587	46	1	67.1	71.1		0.6	260.501	055	1	A	055A	1	L	63	55	360	69.1	0.00184	ok	65	99	144.614	27.7454	84.1476	16.0257	55	A	1	3615.35	6.65724	39.1	2.9	V0215	#REF!	86.8	16.5	yes	no
216	V0216	C4	0.04	9.98587	46	2	67.1	71.1		0.6	260.501	055	1	B	055B	1	L	63	55	360	69.1	0.00184	ok	65	99	145.396	27.5648	85.1377	15.1794	55	B	1	3634.91	6.65724	41.6	3.4	V0216	#N/A	-	-	0	0
217	V0217	C4	0.04	9.98587	46	3	67.1	71.1		0.6	260.501	055	2	C	055C	1	L	63	55	360	69.1	0.00184	ok	65	99	138.012	30.8264	79.0923	16.8394	55	C	1	3450.29	6.65724	39.6	2.8	V0217	#N/A	-	-	0	0
218	V0218	C4	0.08	9.98587	46	1	67.1	71.1		1.2	521.002	055	2	D	055D	1	L	63	55	360	69.1	0.00368	ok	50	99	249.514	20.2326	142.692	12.1435	55	D	1	3118.92	13.3145	36.3	3.4	V0218	#N/A	-	-	0	0
219	V0219	C4	0.08	9.98587	46	2	67.1	71.1		1.2	521.002	056	1	A	056A	1	L	63	55	360	69.1	0.00368	ok	50	99	249.51	17.4416	142.595	11.2506	56	A	1	3118.87	13.3145	36.7	2.5	V0219	#REF!	157.6	64	yes	no
220	V0220	C4	0.08	9.98587	46	3	67.1	71.1		1.2	521.002	056	1	A	056A	1	L	63	55	360	69.1	0.00368	ok	50	99	244.689	18.1771	138.717	11.9913	56	A	1	3058.61	13.3145	36.7	2.5	V0220	#REF!	179.5	-	yes	keine_Ätzung_vorhanden!
221	V0221	C4	0.01	349.939	1612	1	67.1	71.1		0.15	65.1252	056	1	B	056B	1	L	63	55	360	69.1	0.01612	ok	92	97	49.7182	0.48208	49.6162	0.427207	56	B	1	4971.82	58.3232	33.5	3.9	V0221	#N/A	-	-	0	0
222	V0222	C4	0.01	349.939	1612	2	67.1	71.1		0.15	65.1252	056	2	C	056C	1	L	63	55	360	69.1	0.01612	ok	90	96	56.261	0.494965	61.1423	0.412647	56	C	1	5626.1	58.3232	42.6	2	V0222	#N/A	-	-	0	0
223	V0223	C4	0.01	349.939	1612	3	67.1	71.1		0.15	65.1252	056	2	D	056D	1	L	63	55	360	69.1	0.01612	ok	90	97	53.978	0.484017	56.0085	0.377248	56	D	1	5397.8	58.3232	39.8	1.9	V0223	#REF!	36.5	3.8	yes	no
224	V0224	C4	0.04	349.939	1612	1	67.1	71.1		0.6	260.501	057	1	A	057A	1	M	63	55	360	69.1	0.06448	short	85	90	152.135	1.12104	156.076	1.55246	57	A	1	3803.37	233.293	36.2	2.5	V0224	#N/A	-	-	0	0
225	V0225	C4	0.04	349.939	1612	2	67.1	71.1		0.6	260.501	057	1	B	057B	1	M	63	55	360	69.1	0.06448	short	85	90	152.059	0.786847	154.111	1.45023	57	B	1	3801.48	233.293	34.9	2.2	V0225	#REF!	143.2	-	no	no
226	V0226	C4	0.04	349.939	1612	3	67.1	71.1		0.6	260.501	057	2	C	057C	1	M	63	55	360	69.1	0.06448	short	80	90	153.363	2.03913	158.229	2.65592	57	C	1	3834.08	233.293	38.7	3.1	V0226	#N/A	-	-	0	0
227	V0227	C4	0.08	349.939	1612	1	67.1	71.1		1.2	521.002	057	2	D	057D	1	M	63	55	360	69.1	0.12896	short	75	88	250.333	2.28657	213.042	2.09196	57	D	1	3129.16	466.586	40.6	2.6	V0227	#N/A	-	-	0	0
228	V0228	C4	0.08	349.939	1612	2	67.1	71.1		1.2	521.002	058	1	A	058A	1	M	63	55	360	69.1	0.12896	short	75	88	245.844	1.99227	203.554	2.27878	58	A	1	3073.05	466.586	36.5	2.2	V0228	#REF!	216.3	-	no	no
229	V0229	C4	0.08	349.939	1612	3	67.1	71.1		1.2	521.002	058	1	B	058B	1	M	63	55	360	69.1	0.12896	short	75	90	241.981	2.98536	198.026	2.7622	58	B	1	3024.76	466.586	34.6	3.2	V0229	#N/A	-	-	0	0
230	V0230	C4	0.02	250.081	1152	1	67.1	71.1		0.3	130.25	058	2	C	058C	1	M	63	55	320	69.1	0.02304	ok	85	95	83.6491	0.531446	82.2801	0.410935	58	C	1	4182.46	83.3603	43	1.8	V0230	#N/A	-	-	0	0
231	V0231	C4	0.02	250.081	1152	2	67.1	71.1		0.3	130.25	058	2	D	058D	1	M	63	55	300	69.1	0.02304	ok	85	95	81.6322	0.472416	79.3184	0.504799	58	D	1	4081.61	83.3603	39.8	2.5	V0231	#REF!	64	5.4	yes	no
232	V0232	C4	0.02	250.081	1152	3	67.1	71.1		0.3	130.25	059	1	A	059A	1	M	63	55	300	69.1	0.02304	ok	85	95	82.4627	0.686938	80.6186	0.545559	59	A	1	4123.13	83.3603	41.6	3	V0232	#N/A	-	-	0	0
233	V0233	C4	0.06	250.081	1152	1	67.1	71.1		0.9	390.751	059	1	B	059B	1	M	63	55	360	69.1	0.06912	short	75	90	207.655	2.36348	202.243	3.92788	59	B	1	3460.92	250.081	39.9	3.5	V0233	#N/A	-	-	0	0
234	V0234	C4	0.06	250.081	1152	2	67.1	71.1		0.9	390.751	059	2	C	059C	1	M	63	55	360	69.1	0.06912	short	75	90	212.996	2.78231	212.846	4.12906	59	C	1	3549.94	250.081	41.3	2.4	V0234	#REF!	192.1	7.5	no	no
235	V0235	C4	0.06	250.081	1152	3	67.1	71.1		0.9	390.751	059	2	D	059D	1	M	63	55	360	69.1	0.06912	short	75	90	206.227	2.32488	198.175	3.77394	59	D	1	3437.11	250.081	33.3	3.7	V0235	#N/A	-	-	0	0
236	V0236	C4	0.1	250.081	1152	1	67.1	71.1		1.5	651.252	060	1	A	060A	1	M	63	55	360	69.1	0.1152	ok	75	90	304.031	1.84806	256.915	2.75876	60	A	1	3040.31	416.801	38.6	2.2	V0236	#REF!	312.8	-	no	yes
237	V0237	C4	0.1	250.081	1152	2	67.1	71.1		1.5	651.252	060	1	B	060B	1	M	63	55	360	69.1	0.1152	short	75	90	304.516	2.75404	258.48	3.95734	60	B	1	3045.16	416.801	39.5	2.3	V0237	#N/A	-	-	0	0
238	V0238	C4	0.1	250.081	1152	3	67.1	71.1		1.5	651.252	060	2	C	060C	1	M	63	55	360	69.1	0.1152	short	75	90	304.556	2.59136	258.243	3.21091	60	C	1	3045.56	416.801	39.2	2.8	V0238	#N/A	-	-	0	0
239	V0239	C4	0.02	349.939	1612	1	67.1	71.1		0.3	130.25	060	2	D	060D	1	M	63	55	360	69.1	0.03224	short	85	95	87.8201	0.681844	93.5352	0.930086	60	D	1	4391.01	116.646	36.2	2.5	V0239	#REF!	91.4	19.6	no	no
240	V0240	C4	0.02	349.939	1612	2	67.1	71.1		0.3	130.25	061	1	A	061A	1	M	63	55	360	69.1	0.03224	short	85	95	88.6966	0.875097	94.3518	0.974235	61	A	1	4434.83	116.646	33.6	2.9	V0240	#N/A	-	-	0	0
241	V0241	C4	0.02	349.939	1612	3	67.1	71.1		0.3	130.25	061	1	B	061B	1	M	63	55	360	69.1	0.03224	short	85	95	89.3256	1.27754	97.1644	1.59007	61	B	1	4466.28	116.646	35.2	3	V0241	#N/A	-	-	0	0
242	V0242	C4	0.06	349.939	1612	1	67.1	71.1		0.9	390.751	061	2	C	061C	1	M	63	55	360	69.1	0.09672	short	80	90	207.115	2.10185	194.616	2.4992	61	C	1	3451.91	349.939	38.2	3.4	V0242	#N/A	-	-	0	0
243	V0243	C4	0.06	349.939	1612	2	67.1	71.1		0.9	390.751	061	2	D	061D	1	M	63	55	360	69.1	0.09672	short	80	90	208.628	2.35223	199.571	3.00056	61	D	1	3477.13	349.939	39.7	2.4	V0243	#N/A	-	-	0	0
244	V0244	C4	0.06	349.939	1612	3	67.1	71.1		0.9	390.751	062	1	A	062A	1	M	63	55	360	69.1	0.09672	short	80	90	204.325	2.20829	187.874	3.04109	62	A	1	3405.41	349.939	34.7	3	V0244	#REF!	215.3	-	no	yes
245	V0245	C4	0.1	349.939	1612	1	67.1	71.1		1.5	651.252	062	1	B	062B	1	M	63	55	360	69.1	0.1612	ok	75	90	284.95	2.6349	216.743	1.83607	62	B	1	2849.5	583.232	40.1	2.5	V0245	#REF!	263.8	-	no	yes
246	V0246	C4	0.1	349.939	1612	2	67.1	71.1		1.5	651.252	062	2	C	062C	1	M	63	55	360	69.1	0.1612	ok	75	90	282.967	3.52622	212.813	5.4298	62	C	1	2829.67	583.232	37.7	2.6	V0246	#N/A	-	-	0	0
247	V0247	C4	0.1	349.939	1612	3	67.1	71.1		1.5	651.252	062	2	D	062D	1	M	63	55	360	69.1	0.1612	ok	75	90	283.313	3.08515	215.074	3.78278	62	D	1	2833.13	583.232	39.5	2.7	V0247	#N/A	-	-	0	0
248	V0248	C4	0.15	349.939	1612	1	67.1	71.1		2.25	976.878	063	1	A	063A	1	M	63	55	360	69.1	0.2418	error	0	100	-0.0209779	0.0629778	-0.0354755	0.0581472	63	A	1	-0.139853	874.849	33.6	2.8	V0248	#N/A	-	-	0	0
249	V0249	C4	0.15	349.939	1612	2	67.1	71.1		2.25	976.878	063	1	B	063B	1	M	63	55	360	69.1	0.2418	ok	70	90	369.693	4.77689	229.559	5.95093	63	B	1	2464.62	874.849	35.2	3.1	V0249	#REF!	346.4	-	no	yes
250	V0250	C4	0.15	349.939	1612	3	67.1	71.1		2.25	976.878	063	2	C	063C	1	M	63	55	360	69.1	0.2418	ok	70	87	375.191	3.30885	236.879	4.20201	63	C	1	2501.27	874.849	38.4	3	V0250	#N/A	-	-	0	0
251	V0251	C4	0.02	499.945	2303	1	67.1	71.1		0.3	130.25	063	2	D	063D	1	M	63	55	360	69.1	0.04606	error	0	100	-0.0370411	0.0715392	-0.0167143	0.0670772	63	D	1	-1.85205	166.648	40.3	2.3	V0251	#REF!	58	0.4	no	no
252	V0252	C5	0.01	50.0016	230	1	67.15	71.25		0.15	66.85	064	1	A	064A	1	L	63	55	360	69.2	0.0023	ok	94	99.5	39.7319	13.2147	26.8356	7.94639	64	A	1	3973.19	8.3336	34.3	3.8	V0252	#N/A	-	-	0	0
253	V0253	C5	0.01	50.0016	230	2	67.15	71.25		0.15	66.85	064	1	B	064B	1	L	63	55	360	69.2	0.0023	ok	90	99	37.9973	9.02955	24.2129	5.58513	64	B	1	3799.73	8.3336	40	2.4	V0253	#REF!	69.3	13.2	yes	no
254	V0254	C5	0.01	50.0016	230	3	67.15	71.25		0.15	66.85	064	2	C	064C	1	L	63	55	360	69.2	0.0023	ok	90	99	37.7606	7.40231	24.367	4.66238	64	C	1	3776.06	8.3336	40.4	3.3	V0254	#N/A	-	-	0	0
255	V0255	C5	0.08	50.0016	230	1	67.15	71.25		1.2	534.8	064	2	D	064D	1	M	63	55	360	69.2	0.0184	ok	55	99	211.237	24.1953	128.066	15.1774	64	D	1	2640.46	66.6688	36	2.8	V0255	#REF!	168.3	21.5	yes	no
256	V0256	C5	0.08	50.0016	230	2	67.15	71.25		1.2	534.8	065	1	A	065A	1	L	63	55	360	69.2	0.0184	ok	55	99	210.531	26.2756	128.88	16.7946	65	A	1	2631.63	66.6688	38.3	2.1	V0256	#REF!	152.9	-	yes	no
257	V0257	C5	0.08	50.0016	230	3	67.15	71.25		1.2	534.8	065	1	B	065B	1	M	63	55	360	69.2	0.0184	ok	55	99	209.521	29.4497	128.874	17.999	65	B	1	2619.01	66.6688	38.1	2.3	V0257	#N/A	-	-	0	0
258	V0258	C5	0.12	50.0016	230	1	67.15	71.25		1.8	802.199	065	2	C	065C	1	M	63	55	200	69.2	0.0276	short	50	98	320.427	19.7678	234.303	33.7703	65	C	1	2670.23	100.003	40.2	2.3	V0258	#N/A	-	-	0	0
259	V0259	C5	0.12	50.0016	230	2	67.15	71.25		1.8	802.199	065	2	D	065D	1	M	63	55	200	69.2	0.0276	short	50	98	325.073	16.7386	241.134	29.6731	65	D	1	2708.94	100.003	41.2	2.5	V0259	#REF!	339	-	yes	no
260	V0260	C5	0.12	50.0016	230	3	67.15	71.25		1.8	802.199	066	1	A	066A	1	M	63	55	200	69.2	0.0276	short	50	98	322.673	19.9616	238.813	36.0238	66	A	1	2688.95	100.003	40.5	2	V0260	#N/A	-	-	0	0
261	V0261	C5	0.01	250.008	1150	1	67.15	71.25		0.15	66.85	066	1	B	066B	1	L	63	55	300	69.2	0.0115	ok	90	97	51.1355	0.547268	53.8814	0.657561	66	B	1	5113.55	41.668	35.6	3.1	V0261	#REF!	35.2	-	yes	no
262	V0262	C5	0.01	250.008	1150	2	67.15	71.25		0.15	66.85	066	2	C	066C	1	L	63	55	300	69.2	0.0115	short	93	98	52.6026	1.06835	57.2931	1.33351	66	C	1	5260.26	41.668	41.6	2.1	V0262	#N/A	-	-	0	0
263	V0263	C5	0.01	250.008	1150	3	67.15	71.25		0.15	66.85	066	2	D	066D	1	L	63	55	300	69.2	0.0115	short	94	98	49.2668	0.887369	51.4316	1.25529	66	D	1	4926.68	41.668	35.5	2.9	V0263	#N/A	-	-	0	0
264	V0264	C5	0.08	250.008	1150	1	67.15	71.25		1.2	534.8	067	1	A	067A	1	M	63	55	360	69.2	0.092	short	75	90	250.414	1.83292	223.569	2.55575	67	A	1	3130.17	333.344	32	3.1	V0264	#N/A	-	-	0	0
265	V0265	C5	0.08	250.008	1150	2	67.15	71.25		1.2	534.8	067	1	B	067B	1	M	63	55	360	69.2	0.092	short	75	90	255.726	2.70862	234.398	3.41873	67	B	1	3196.57	333.344	37	2.1	V0265	#N/A	-	-	0	0
266	V0266	C5	0.08	250.008	1150	3	67.15	71.25		1.2	534.8	067	2	C	067C	1	M	63	55	360	69.2	0.092	short	75	90	259.798	2.85637	241.88	3.85732	67	C	1	3247.47	333.344	40.6	2.4	V0266	#REF!	249.9	-	no	yes
267	V0267	C5	0.12	250.008	1150	1	67.15	71.25		1.8	802.199	067	2	D	067D	1	M	63	55	360	69.2	0.138	ok	70	90	335.906	2.86223	265.335	3.31073	67	D	1	2799.21	500.016	41.7	2.2	V0267	#N/A	-	-	0	0
268	V0268	C5	0.12	250.008	1150	2	67.15	71.25		1.8	802.199	068	1	A	068A	1	M	63	55	360	69.2	0.138	ok	75	90	330.596	1.53802	253.541	1.75529	68	A	1	2754.97	500.016	33.3	3.2	V0268	#N/A	-	-	0	0
269	V0269	C5	0.12	250.008	1150	3	67.15	71.25		1.8	802.199	068	1	B	068B	1	M	63	55	360	69.2	0.138	ok	75	90	334.587	1.83685	262.025	2.17911	68	B	1	2788.23	500.016	38.3	2.8	V0269	#REF!	336.2	-	no	yes
270	V0270	C5	0.18	50.0016	230	1	67.15	71.25	10	1.8	802.199	068	2	C	068C	1	M	63	55	360	69.2	0.0414	ok	0	100	0	0	0	0	68	C	1	0	150.005	38	2.3	V0270	#N/A	-	-	0	0
271	V0271	C5	0.18	50.0016	230	2	67.15	71.25	10	1.8	802.199	068	2	D	068D	1	M	63	55	360	69.2	0.0414	ok	80	98	566.435	8.50105	521.477	9.88182	68	D	1	3146.86	150.005	36.6	2.6	V0271	#REF!	404.6	29.5	yes	no
272	V0272	C5	0.18	50.0016	230	3	67.15	71.25	10	1.8	802.199	069	1	A	069A	1	M	63	55	360	69.2	0.0414	ok	80	98	569.065	8.55278	527.638	12.9363	69	A	1	3161.47	150.005	38.7	2.7	V0272	#N/A	-	-	0	0
273	V0273	C5	0.18	50.0016	230	4	67.15	71.25	10	1.8	802.199	069	1	B	069B	1	M	63	55	360	69.2	0.0414	ok	80	98	572.731	8.85965	536.297	13.0638	69	B	1	3181.84	150.005	36	2.9	V0273	#N/A	-	-	0	0
274	V0274	C5	0.22	50.0016	230	1	67.15	71.25	10	2.2	980.466	069	2	C	069C	1	M	63	55	360	69.2	0.0506	ok	80	97	678.047	7.26308	614.709	11.9835	69	C	1	3082.03	183.339	38.5	2.4	V0274	#N/A	-	-	0	0
275	V0275	C5	0.22	50.0016	230	2	67.15	71.25	10	2.2	980.466	069	2	D	069D	1	M	63	55	360	69.2	0.0506	ok	80	97	678	9.82745	615.184	12.348	69	D	1	3081.82	183.339	37.6	2.5	V0275	#REF!	683.3	-	no	no
276	V0276	C5	0.22	50.0016	230	3	67.15	71.25	10	2.2	980.466	070	1	A	070A	1	M	63	55	360	69.2	0.0506	short	80	97	679.466	13.2522	612.059	24.7428	70	A	1	3088.48	183.339	40.1	1.9	V0276	#N/A	-	-	0	0
277	V0277	C5	0.02	200.006	920	1	67.15	71.25	15	0.3	133.7	070	1	B	070B	1	M	63	55	300	69.2	0.0184	questionable	80	95	84.3915	1.83686	83.4804	2.27327	70	B	1	4219.57	66.6688	38.2	2.3	V0277	#N/A	-	-	0	0
278	V0278	C5	0.02	200.006	920	2	67.15	71.25	15	0.3	133.7	070	2	C	070C	1	M	63	55	300	69.2	0.0184	ok	85	95	81.1291	1.07372	80.2969	1.08264	70	C	1	4056.46	66.6688	40.1	2.6	V0278	#REF!	70	6.6	yes	no
279	V0279	C5	0.02	200.006	920	3	67.15	71.25	15	0.3	133.7	070	2	D	070D	1	M	63	55	300	69.2	0.0184	ok	85	95	79.8313	0.992553	77.867	1.28901	70	D	1	3991.56	66.6688	36.2	3.6	V0279	#N/A	-	-	0	0
280	V0280	C5	0.06	200.006	920	1	67.15	71.25	15	0.9	401.1	071	1	A	071A	1	M	63	55	360	69.2	0.0552	short	80	94	213.626	1.86767	220.609	3.34872	71	A	1	3560.44	200.006	38.8	2.6	V0280	#REF!	198.3	6.5	no	no
281	V0281	C5	0.06	200.006	920	2	67.15	71.25	15	0.9	401.1	071	1	B	071B	1	M	63	55	360	69.2	0.0552	short	80	94	213.055	1.39813	218.876	2.38122	71	B	1	3550.92	200.006	38.9	2.3	V0281	#N/A	-	-	0	0
282	V0282	C5	0.06	200.006	920	3	67.15	71.25	15	0.9	401.1	071	2	C	071C	1	M	63	55	360	69.2	0.0552	short	80	93	215.608	1.36907	224.057	2.5802	71	C	1	3593.46	200.006	38.8	3	V0282	#N/A	-	-	0	0
283	V0283	C5	0.1	200.006	920	1	67.15	71.25	15	1.5	668.5	071	2	D	071D	1	M	63	55	360	69.2	0.092	short	75	90	307.609	2.45481	275.36	4.25819	71	D	1	3076.09	333.344	35.9	2.8	V0283	#N/A	-	-	0	0
284	V0284	C5	0.1	200.006	920	2	67.15	71.25	15	1.5	668.5	072	1	A	072A	1	M	63	55	360	69.2	0.092	short	75	90	308.256	2.25303	272.115	3.63242	72	A	1	3082.56	333.344	37.1	3.6	V0284	#N/A	-	-	0	0
285	V0285	C5	0.1	200.006	920	3	67.15	71.25	15	1.5	668.5	072	1	B	072B	1	M	63	55	360	69.2	0.092	short	75	90	310.316	2.96445	279.702	4.30315	72	B	1	3103.16	333.344	37.9	2.3	V0285	#REF!	325.5	88.9	no	yes
286	V0286	C5	0.02	450.014	2070	1	67.15	71.25	15	0.3	133.7	072	2	C	072C	1	M	63	55	360	69.2	0.0414	short	82	92	86.499	1.22738	91.0754	0.614458	72	C	1	4324.95	150.005	40	2.7	V0286	#REF!	65.4	7.7	no	no
287	V0287	C5	0.02	450.014	2070	2	67.15	71.25	15	0.3	133.7	072	2	D	072D	1	M	63	55	360	69.2	0.0414	short	85	92	86.4975	1.15934	92.8555	0.89752	72	D	1	4324.87	150.005	41.1	2.3	V0287	#N/A	-	-	0	0
288	V0288	C5	0.02	450.014	2070	3	67.15	71.25	15	0.3	133.7	073	1	A	073A	1	M	63	55	360	69.2	0.0414	short	85	92	86.1579	1.5393	92.9089	1.63622	73	A	1	4307.89	150.005	40.6	2.3	V0288	#N/A	-	-	0	0
289	V0289	C5	0.06	450.014	2070	1	67.15	71.25	15	0.9	401.1	073	1	B	073B	1	M	63	55	360	69.2	0.1242	short	77	90	193.092	2.59406	167.798	1.9153	73	B	1	3218.2	450.014	38	2.4	V0289	#REF!	142.9	2.5	no	no
290	V0290	C5	0.06	450.014	2070	2	67.15	71.25	15	0.9	401.1	073	2	C	073C	1	M	63	55	360	69.2	0.1242	short	77	90	195.991	3.59306	173.671	2.08945	73	C	1	3266.51	450.014	40.3	2.2	V0290	#N/A	-	-	0	0
291	V0291	C5	0.06	450.014	2070	3	67.15	71.25	15	0.9	401.1	073	2	D	073D	1	M	63	55	360	69.2	0.1242	short	77	90	190.122	2.11039	162.11	1.78012	73	D	1	3168.7	450.014	34.4	3.6	V0291	#N/A	-	-	0	0
292	V0292	C5	0.1	450.014	2070	1	67.15	71.25	15	1.5	668.5	074	1	A	074A	1	M	63	55	300	69.2	0.207	ok	70	85	265.139	3.15373	183.917	2.85476	74	A	1	2651.39	750.024	41.8	2.1	V0292	#N/A	-	-	0	0
293	V0293	C5	0.1	450.014	2070	2	67.15	71.25	15	1.5	668.5	074	1	B	074B	1	M	63	55	300	69.2	0.207	ok	70	85	263.556	2.21264	180.245	1.24143	74	B	1	2635.56	750.024	37.5	2.8	V0293	#REF!	237.7	-	no	yes
294	V0294	C5	0.1	450.014	2070	3	67.15	71.25	15	1.5	668.5	074	2	C	074C	1	M	63	55	300	69.2	0.207	ok	70	85	261.627	3.56726	178.475	3.76015	74	C	1	2616.27	750.024	37.4	2.1	V0294	#N/A	-	-	0	0
295	V0295	C5	0.2	50.0016	230	1	67.15	71.25	15	3	1337	074	2	D	074D	1	M	63	55	360	69.2	0.046	ok	80	95	644.479	4.58467	611.364	6.8998	74	D	1	3222.39	166.672	34.3	3.5	V0295	#N/A	-	-	0	0
296	V0296	C5	0.2	50.0016	230	2	67.15	71.25	15	3	1337	075	1	A	075A	1	M	63	55	360	69.2	0.046	ok	80	95	643.627	4.63709	608.373	6.1128	75	A	1	3218.14	166.672	37.7	2.7	V0296	#REF!	503.9	-	no	no
297	V0297	C5	0.2	50.0016	230	3	67.15	71.25	15	3	1337	075	1	B	075B	1	M	63	55	360	69.2	0.046	ok	80	95	642.648	14.5337	596.948	23.9002	75	B	1	3213.24	166.672	38.3	2.5	V0297	#N/A	-	-	0	0
298	V0298	C5	0.1	500.016	2300	1	67.15	71.25	15	1.5	668.5	075	2	C	075C	1	M	63	55	280	69.2	0.23	ok	70	85	259.556	1.88112	169.538	2.6294	75	C	1	2595.56	833.36	37.2	3.8	V0298	#N/A	-	-	0	0
299	V0299	C5	0.1	500.016	2300	2	67.15	71.25	15	1.5	668.5	075	2	D	075D	1	M	63	55	280	69.2	0.23	ok	72	87	259.38	2.45418	173.167	3.63919	75	D	1	2593.8	833.36	40.2	3.4	V0299	#REF!	240.7	-	no	yes
300	V0300	C5	0.1	500.016	2300	3	67.15	71.25	15	1.5	668.5	076	1	A	076A	1	M	63	55	280	69.2	0.23	ok	72	87	260.312	1.53507	174.584	2.26303	76	A	1	2603.12	833.36	42	2.4	V0300	#REF!	228.2	8.4	no	yes
301	V0301	T2	0.02	9.97377	45	1	68.6	72.5	15	0.3	129.659	076	1	B	076B	1	L	66	57	-	70.55	0.0009	ok	85	99	78.9716	2.33362	85.6826	5.27577	76	B	1	3948.58	3.32459	36.8	3	V0301	#N/A	-	-
302	V0302	T2	0.02	9.97377	45	2	68.6	72.5	15	0.3	129.659	076	2	C	076C	1	L	66	57	-	70.55	0.0009	ok	80	99	83.5262	2.37034	97.2237	5.93549	76	C	1	4176.31	3.32459	41.2	2.2	V0302	#REF!	93.1	27.3
303	V0303	T2	0.02	9.97377	45	3	68.6	72.5	15	0.3	129.659	076	2	D	076D	1	L	66	57	-	70.55	0.0009	ok	80	99	78.5117	2.23678	84.8778	5.25744	76	D	1	3925.58	3.32459	34.1	2.8	V0303	#N/A	-	-
304	V0304	T2	0.06	9.97377	45	1	68.6	72.5	15	0.9	388.977	077	1	A	077A	1	L	66	57	-	70.55	0.0027	ok	65	97	155.388	4.8402	121.739	6.48322	77	A	1	2589.8	9.97377	40.6	2.4	V0304	#REF!	103.6	6.8
305	V0305	T2	0.06	9.97377	45	2	68.6	72.5	15	0.9	388.977	077	1	B	077B	1	L	66	57	-	70.55	0.0027	ok	65	97	154.283	4.91199	118.933	6.47683	77	B	1	2571.38	9.97377	39.9	2.9	V0305	#N/A	-	-
306	V0306	T2	0.06	9.97377	45	3	68.6	72.5	15	0.9	388.977	077	2	C	077C	1	L	66	57	-	70.55	0.0027	ok	65	97	156.41	4.98046	124.992	6.8897	77	C	1	2606.83	9.97377	41.3	2.5	V0306	#N/A	-	-
307	V0307	T2	0.1	9.97377	45	1	68.6	72.5	15	1.5	648.295	077	2	D	077D	1	L	66	57	-	70.55	0.0045	error	0	100	-0.178609	2.26411	-0.138425	1.43381	77	D	1	-1.78609	16.623	34.4	4.3	V0307	#N/A	-	-
308	V0308	T2	0.1	9.97377	45	2	68.6	72.5	15	1.5	648.295	078	1	A	078A	1	L	66	57	-	70.55	0.0045	ok	50	98	223.034	7.17355	152.353	7.66715	78	A	1	2230.34	16.623	42.2	4.4	V0308	#N/A	-	-
309	V0309	T2	0.1	9.97377	45	3	68.6	72.5	15	1.5	648.295	078	1	B	078B	1	L	66	57	-	70.55	0.0045	ok	45	98	223.468	7.76751	154.634	8.35351	78	B	1	2234.68	16.623	42.4	3.6	V0309	#REF!	164.2	4.2
310	V0310	T2	0.02	50.0905	226	1	68.6	72.5	15	0.3	129.659	078	2	C	078C	1	L	66	57	-	70.55	0.00452	ok	80	98	61.6551	1.67801	71.3693	3.31369	78	C	1	3082.76	16.6968	32.4	4	V0310	#N/A	-	-
311	V0311	T2	0.02	50.0905	226	2	68.6	72.5	15	0.3	129.659	078	2	D	078D	1	L	66	57	-	70.55	0.00452	ok	80	98	68.2162	1.94646	95.0666	4.671	78	D	1	3410.81	16.6968	42.5	1.9	V0311	#REF!	49.3	7.9
312	V0312	T2	0.02	50.0905	226	3	68.6	72.5	15	0.3	129.659	079	1	A	079A	1	L	66	57	-	70.55	0.00452	ok	80	98	67.11	1.8372	89.8023	4.42936	79	A	1	3355.5	16.6968	40.7	2.4	V0312	#N/A	-	-
313	V0313	T2	0.06	50.0905	226	1	68.6	72.5	15	0.9	388.977	079	1	B	079B	1	L	66	57	-	70.55	0.01356	ok	60	97	139.843	4.1941	121.268	4.45422	79	B	1	2330.72	50.0905	38.4	2.9	V0313	#N/A	-	-
314	V0314	T2	0.06	50.0905	226	2	68.6	72.5	15	0.9	388.977	079	2	C	079C	1	L	66	57	-	70.55	0.01356	ok	60	97	141.521	4.44446	126.705	4.74308	79	C	1	2358.69	50.0905	40.2	3.6	V0314	#N/A	-	-
315	V0315	T2	0.06	50.0905	226	3	68.6	72.5	15	0.9	388.977	079	2	D	079D	1	L	66	57	-	70.55	0.01356	ok	60	97	138.403	4.20851	117.795	4.35397	79	D	1	2306.71	50.0905	38.3	2.7	V0315	#REF!	75.7	3.6
316	V0316	T2	0.1	50.0905	226	1	68.6	72.5	15	1.5	648.295	080	1	A	080A	1	L	66	57	-	70.55	0.0226	ok	50	97	211.435	6.16634	143.219	3.69837	80	A	1	2114.35	83.4842	38.7	2.5	V0316	#N/A	-	-
317	V0317	T2	0.1	50.0905	226	2	68.6	72.5	15	1.5	648.295	080	1	B	080B	1	L	66	57	-	70.55	0.0226	ok	50	97	210.772	6.2116	141.585	3.75286	80	B	1	2107.72	83.4842	36.7	2.2	V0317	#N/A	-	-
318	V0318	T2	0.1	50.0905	226	3	68.6	72.5	15	1.5	648.295	080	2	C	080C	1	L	66	57	-	70.55	0.0226	ok	50	97	210.873	5.88224	140.614	3.43616	80	C	1	2108.73	83.4842	36.3	2.2	V0318	#REF!	152.1	-
319	V0319	T2	0.1	9.97377	45	4	68.6	72.5	15	1.5	648.295	080	2	D	080D	1	L	66	57	-	70.55	0.0045	ok	50	97	221.943	7.10056	145.844	7.14469	80	D	1	2219.43	16.623	37.7	2.4	V0319	#N/A	-	-
320	V0320	T2	0.01	19.9475	90	1	68.6	72.5	15	0.15	64.8295	081	1	A	081A	1	L	66	57	-	70.55	0.0009	ok	85	99	55.8864	3.1318	84.5194	5.24259	81	A	1	5588.64	3.32459	40.5	2.8	V0320	#REF!	22.8	-
321	V0321	T2	0.01	19.9475	90	2	68.6	72.5	15	0.15	64.8295	081	1	B	081B	1	L	66	57	-	70.55	0.0009	ok	88	99	57.2265	1.82905	85.7519	5.09229	81	B	1	5722.65	3.32459	39.2	2.3	V0321	#N/A	-	-
322	V0322	T2	0.01	19.9475	90	3	68.6	72.5	15	0.15	64.8295	081	2	C	081C	1	L	66	57	-	70.55	0.0009	ok	88	99	56.245	2.22286	84.2752	4.99076	81	C	1	5624.5	3.32459	39.5	2.2	V0322	#N/A	-	-
323	V0323	T2	0.04	19.9475	90	1	68.6	72.5	15	0.6	259.318	081	2	D	081D	1	L	66	57	-	70.55	0.0036	ok	65	99	111.729	4.15711	108.501	5.90452	81	D	1	2793.21	13.2984	38.1	3.1	V0323	#N/A	-	-
324	V0324	T2	0.04	19.9475	90	2	68.6	72.5	15	0.6	259.318	082	1	A	082A	1	L	66	57	-	70.55	0.0036	ok	65	99	104.31	3.0991	87.8412	4.388	82	A	1	2607.76	13.2984	31.2	3.6	V0324	#N/A	-	-
325	V0325	T2	0.04	19.9475	90	3	68.6	72.5	15	0.6	259.318	082	1	B	082B	1	L	66	57	-	70.55	0.0036	ok	65	99	110.452	3.48174	104.888	5.55207	82	B	1	2761.3	13.2984	37.5	2.6	V0325	#REF!	74.5	10.7
326	V0326	T2	0.1	19.9475	90	1	68.6	72.5	15	1.5	648.295	082	2	C	082C	1	M	66	57	-	70.55	0.009	ok	50	97	211.14	6.54531	146.769	6.35359	82	C	1	2111.4	33.2459	37.3	2	V0326	#N/A	-	-
327	V0327	T2	0.1	19.9475	90	2	68.6	72.5	15	1.5	648.295	082	2	D	082D	1	M	66	57	-	70.55	0.009	ok	50	97	213.519	6.81318	158.09	7.11108	82	D	1	2135.19	33.2459	42.9	2.2	V0327	#N/A	-	-
328	V0328	T2	0.1	19.9475	90	3	68.6	72.5	15	1.5	648.295	083	1	A	083A	1	M	66	57	-	70.55	0.009	ok	50	97	205.799	6.35208	132.955	5.47282	83	A	1	2057.99	33.2459	33.5	3.5	V0328	#REF!	146.7	-
329	V0329	T2	0.01	99.9594	451	1	68.6	72.5	15	0.15	64.8295	083	1	B	083B	1	L	66	57	-	70.55	0.00451	ok	90	99	44.0907	0.994369	81.4411	3.28173	83	B	1	4409.07	16.6599	40.6	2.1	V0329	#N/A	-	-
330	V0330	T2	0.01	99.9594	451	2	68.6	72.5	15	0.15	64.8295	083	2	C	083C	1	L	66	57	-	70.55	0.00451	ok	90	99	43.5179	1.08053	77.7372	3.11304	83	C	1	4351.79	16.6599	40	2.7	V0330	#N/A	-	-
331	V0331	T2	0.01	99.9594	451	3	68.6	72.5	15	0.15	64.8295	083	2	D	083D	1	L	66	57	-	70.55	0.00451	ok	90	99	43.6349	0.98953	78.7408	3.13594	83	D	1	4363.49	16.6599	38.8	2.7	V0331	#REF!	22.8	1.1
332	V0332	T2	0.04	99.9594	451	1	68.6	72.5	15	0.6	259.318	084	1	A	084A	1	L	66	57	-	70.55	0.01804	ok	70	97	99.0131	2.07411	96.0451	2.41713	84	A	1	2475.33	66.6396	33.8	3.3	V0332	#N/A	-	-
333	V0333	T2	0.04	99.9594	451	2	68.6	72.5	15	0.6	259.318	084	1	B	084B	1	L	66	57	-	70.55	0.01804	ok	70	97	98.3905	1.99349	93.8921	2.13028	84	B	1	2459.76	66.6396	34.5	3.2	V0333	#REF!	73.4	13.7
334	V0334	T2	0.04	99.9594	451	3	68.6	72.5	15	0.6	259.318	084	2	C	084C	1	L	66	57	-	70.55	0.01804	ok	70	97	102.806	2.36075	111.454	3.04316	84	C	1	2570.14	66.6396	41	2.7	V0334	#N/A	-	-
335	V0335	T2	0.1	99.9594	451	1	68.6	72.5	15	1.5	648.295	084	2	D	084D	1	M	66	57	-	70.55	0.0451	ok	60	95	203.281	2.85548	140	2.32935	84	D	1	2032.81	166.599	37.9	4.7	V0335	#N/A	-	-
336	V0336	T2	0.1	99.9594	451	2	68.6	72.5	15	1.5	648.295	085	1	A	085A	1	M	66	57	-	70.55	0.0451	ok	60	95	200.034	2.34181	121.961	1.48683	85	A	1	2000.34	166.599	32.5	3.6	V0336	#REF!	180.3	-
337	V0337	T2	0.1	99.9594	451	3	68.6	72.5	15	1.5	648.295	085	1	B	085B	1	M	66	57	-	70.55	0.0451	ok	60	95	199.158	2.47006	123.648	2.04397	85	B	1	1991.58	166.599	32.8	3.2	V0337	#N/A	-	-
338	V0338	T2	0.01	39.8951	180	1	68.6	72.5	15	0.15	64.8295	085	2	C	085C	1	L	66	57	-	70.55	0.0018	ok	90	98	48.5494	1.26106	77.5377	3.93214	85	C	1	4854.94	6.64918	42.4	2.2	V0338	#N/A	-	-
339	V0339	T2	0.01	39.8951	180	2	68.6	72.5	15	0.15	64.8295	085	2	D	085D	1	L	66	57	-	70.55	0.0018	ok	90	98	47.0938	1.23554	72.6236	3.75544	85	D	1	4709.38	6.64918	39.1	4.8	V0339	#N/A	-	-
340	V0340	T2	0.01	39.8951	180	3	68.6	72.5	15	0.15	64.8295	086	1	A	086A	1	L	66	57	-	70.55	0.0018	ok	90	98	45.9352	1.21687	68.171	3.59464	86	A	1	4593.52	6.64918	35.2	2.4	V0340	#REF!	24.7	2.7
341	V0341	T2	0.04	39.8951	180	1	68.6	72.5	15	0.6	259.318	086	1	B	086B	1	L	66	57	-	70.55	0.0072	ok	70	98	102.339	2.95564	100.193	4.59648	86	B	1	2558.48	26.5967	36.7	2.4	V0341	#N/A	-	-
342	V0342	T2	0.04	39.8951	180	2	68.6	72.5	15	0.6	259.318	086	2	C	086C	1	L	66	57	-	70.55	0.0072	ok	70	98	103.088	3.01086	103.698	4.87101	86	C	1	2577.2	26.5967	38	2.4	V0342	#N/A	-	-
343	V0343	T2	0.04	39.8951	180	3	68.6	72.5	15	0.6	259.318	086	2	D	086D	1	L	66	57	-	70.55	0.0072	ok	70	98	100.278	2.89139	97.6762	4.40914	86	D	1	2506.95	26.5967	36	4.4	V0343	#REF!	87.3	33.7
344	V0344	T2	0.1	39.8951	180	1	68.6	72.5	15	1.5	648.295	087	1	A	087A	1	L	66	57	-	70.55	0.018	ok	50	98	211.915	6.84772	152.23	5.06395	87	A	1	2119.15	66.4918	40.1	3.2	V0344	#N/A	-	-
345	V0345	T2	0.1	39.8951	180	2	68.6	72.5	15	1.5	648.295	087	1	B	087B	1	L	66	57	-	70.55	0.018	ok	50	98	208.968	6.5832	143.493	4.42277	87	B	1	2089.68	66.4918	37.4	2.3	V0345	#N/A	-	-
346	V0346	T2	0.1	39.8951	180	3	68.6	72.5	15	1.5	648.295	087	2	C	087C	1	L	66	57	-	70.55	0.018	ok	50	98	209.33	6.7881	143.775	4.9447	87	C	1	2093.3	66.4918	36.7	2.1	V0346	#REF!	133.4	-
347	V0347	T2	0.01	125.005	564	1	68.6	72.5	15	0.15	64.8295	087	2	D	087D	1	L	66	57	-	70.55	0.00564	ok	90	98	35.0473	0.654225	49.0791	1.52214	87	D	1	3504.73	20.8341	28.6	4.1	V0347	#N/A	-	-
348	V0348	T2	0.01	125.005	564	2	68.6	72.5	15	0.15	64.8295	088	1	A	088A	1	L	66	57	-	70.55	0.00564	ok	90	98	42.7438	0.85048	77.4709	2.57633	88	A	1	4274.38	20.8341	38.3	2.4	V0348	#REF!	19.4	-
349	V0349	T2	0.01	125.005	564	3	68.6	72.5	15	0.15	64.8295	088	1	B	088B	1	L	66	57	-	70.55	0.00564	ok	90	98	43.1136	0.862924	78.824	2.6147	88	B	1	4311.36	20.8341	38.9	2.3	V0349	#N/A	-	-
350	V0350	T2	0.04	125.005	564	1	68.6	72.5	15	0.6	259.318	088	2	C	088C	1	L	66	57	-	70.55	0.02256	ok	75	96	102.323	2.33325	110.881	3.23161	88	C	1	2558.08	83.3364	37.9	2.4	V0350	#REF!	62.4	-
351	V0351	T2	0.04	125.005	564	2	68.6	72.5	15	0.6	259.318	088	2	D	088D	1	L	66	57	-	70.55	0.02256	ok	75	96	97.7247	2.17943	93.0296	2.53152	88	D	1	2443.12	83.3364	32.9	2.6	V0351	#N/A	-	-
352	V0352	T2	0.04	125.005	564	3	68.6	72.5	15	0.6	259.318	089	1	A	089A	1	L	66	57	-	70.55	0.02256	ok	75	97	101.541	2.32091	107.147	3.04302	89	A	1	2538.53	83.3364	39.5	4.2	V0352	#N/A	-	-
353	V0353	T2	0.1	125.005	564	1	68.6	72.5	15	1.5	648.295	089	1	B	089B	1	M	66	57	-	70.55	0.0564	ok	60	95	197.304	2.12204	141.172	1.73278	89	B	1	1973.04	208.341	40.5	3	V0353	#REF!	192	47.7
354	V0354	T2	0.1	125.005	564	2	68.6	72.5	15	1.5	648.295	089	2	C	089C	1	M	66	57	-	70.55	0.0564	ok	60	94	197.742	1.99995	141.177	1.76715	89	C	1	1977.42	208.341	40.1	3.1	V0354	#N/A	-	-
355	V0355	T2	0.1	125.005	564	3	68.6	72.5	15	1.5	648.295	089	2	D	089D	1	M	66	57	-	70.55	0.0564	ok	60	96	195.903	1.967	138.915	1.74847	89	D	1	1959.03	208.341	39.8	2.4	V0355	#N/A	-	-
356	V0356	T2	0.02	19.9475	90	1	68.6	72.5	15	0.3	129.659	090	1	A	090A	1	L	66	57	-	70.55	0.0018	ok	80	98	69.9383	1.85345	77.8118	4.17422	90	A	1	3496.91	6.64918	36.1	2.8	V0356	#N/A	-	-
357	V0357	T2	0.02	19.9475	90	2	68.6	72.5	15	0.3	129.659	090	1	B	090B	1	L	66	57	-	70.55	0.0018	ok	90	98	75.1252	2.02938	91.3575	5.05749	90	B	1	3756.26	6.64918	40.9	2.1	V0357	#N/A	-	-
358	V0358	T2	0.02	19.9475	90	3	68.6	72.5	15	0.3	129.659	090	2	C	090C	1	L	66	57	-	70.55	0.0018	ok	80	98	71.7571	1.92131	81.9561	4.48789	90	C	1	3587.86	6.64918	35.4	2	V0358	#REF!	45.6	13.3
359	V0359	T2	0.08	19.9475	90	1	68.6	72.5	15	1.2	518.636	090	2	D	090D	1	L	66	57	-	70.55	0.0072	ok	55	98	170.106	5.11778	112.518	4.44312	90	D	1	2126.33	26.5967	30.7	3.3	V0359	#N/A	-	-
360	V0360	T2	0.08	19.9475	90	2	68.6	72.5	15	1.2	518.636	091	1	A	091A	1	L	66	57	-	70.55	0.0072	ok	55	98	174.392	5.41397	127.916	5.98204	91	A	1	2179.9	26.5967	38.8	2.8	V0360	#REF!	124.7	-
361	V0361	T2	0.08	19.9475	90	3	68.6	72.5	15	1.2	518.636	091	1	B	091B	1	L	66	57	-	70.55	0.0072	ok	55	98	177.048	5.58923	138.264	6.62001	91	B	1	2213.1	26.5967	42.5	2.4	V0361	#N/A	-	-
362	V0362	T2	0.15	19.9475	90	1	68.6	72.5	15	2.25	972.443	091	2	C	091C	1	L	66	57	-	70.55	0.0135	ok	45	98	291.392	9.46092	171.76	5.89578	91	C	1	1942.61	49.8689	38.5	2.7	V0362	#N/A	-	-
363	V0363	T2	0.15	19.9475	90	2	68.6	72.5	15	2.25	972.443	091	2	D	091D	1	L	66	57	-	70.55	0.0135	ok	45	98	292.823	9.72894	176.379	6.08315	91	D	1	1952.16	49.8689	39.2	2.3	V0363	#REF!	211.6	-
364	V0364	T2	0.15	19.9475	90	3	68.6	72.5	15	2.25	972.443	092	1	A	092A	1	L	66	57	-	70.55	0.0135	ok	45	98	293.167	9.37661	172.802	5.52889	92	A	1	1954.45	49.8689	38.4	3.2	V0364	#N/A	-	-
365	V0365	T2	0.02	99.9594	451	1	68.6	72.5	15	0.3	129.659	092	1	B	092B	1	L	66	57	-	70.55	0.00902	ok	80	97	61.0142	1.39906	80.5961	2.98752	92	B	1	3050.71	33.3198	37.2	2.8	V0365	#REF!	39.4	14.1
366	V0366	T2	0.02	99.9594	451	2	68.6	72.5	15	0.3	129.659	092	2	C	092C	1	L	66	57	-	70.55	0.00902	ok	80	97	62.9075	1.45262	89.9197	3.24632	92	C	1	3145.38	33.3198	37.5	3	V0366	#N/A	-	-
367	V0367	T2	0.02	99.9594	451	3	68.6	72.5	15	0.3	129.659	092	2	D	092D	1	L	66	57	-	70.55	0.00902	ok	80	97	60.9229	1.31194	82.5304	2.95393	92	D	1	3046.14	33.3198	35	3.1	V0367	#N/A	-	-
368	V0368	T2	0.08	99.9594	451	1	68.6	72.5	15	1.2	518.636	093	1	A	093A	1	M	66	57	-	70.55	0.03608	ok	60	97	173.832	3.27207	129.259	2.80781	93	A	1	2172.9	133.279	39.2	3.4	V0368	#REF!	111.2	5.1
369	V0369	T2	0.08	99.9594	451	2	68.6	72.5	15	1.2	518.636	093	1	B	093B	1	M	66	57	-	70.55	0.03608	ok	60	97	175.403	3.08819	137.58	2.6452	93	B	1	2192.54	133.279	42.5	3.5	V0369	#N/A	-	-
370	V0370	T2	0.08	99.9594	451	3	68.6	72.5	15	1.2	518.636	093	2	C	093C	1	M	66	57	-	70.55	0.03608	ok	60	97	174.689	3.21723	135.907	2.67732	93	C	1	2183.61	133.279	44.6	7.2	V0370	#N/A	-	-
371	V0371	T2	0.15	99.9594	451	1	68.6	72.5	15	2.25	972.443	093	2	D	093D	1	M	66	57	-	70.55	0.06765	ok	52	94	265.023	3.01266	161.101	2.07198	93	D	1	1766.82	249.898	43.3	4	V0371	#N/A	-	-
372	V0372	T2	0.15	99.9594	451	2	68.6	72.5	15	2.25	972.443	094	1	A	094A	1	M	66	57	-	70.55	0.06765	ok	51	94	265.669	3.02477	161.824	2.23488	94	A	1	1771.13	249.898	42.6	3.2	V0372	#N/A	-	-
373	V0373	T2	0.15	99.9594	451	3	68.6	72.5	15	2.25	972.443	094	1	B	094B	1	M	66	57	-	70.55	0.06765	ok	52	95	264.767	2.96819	159.085	2.02339	94	B	1	1765.11	249.898	41.1	3	V0373	#REF!	315.8	86.7
374	V0374	T3	0.06	19.9119	91	1	67.6	71.7	15	0.9	403.708	094	2	C	094C	1	L	64	55	-	69.65	0.00546	ok	68	99	148.207	4.43019	122.459	5.58252	94	C	1	2470.12	19.9119	34.5	2.6	V0374	#REF!	121.5	28.7
375	V0375	T3	0.06	19.9119	91	2	67.6	71.7	15	0.9	403.708	094	2	D	094D	1	L	64	55	-	69.65	0.00546	ok	65	99	150.913	4.4643	134.862	6.72188	94	D	1	2515.22	19.9119	40.7	2.1	V0375	#N/A	-	-
376	V0376	T3	0.06	19.9119	91	3	67.6	71.7	15	0.9	403.708	095	1	A	095A	1	L	64	55	-	69.65	0.00546	ok	65	99	143.641	4.27193	115.424	5.07558	95	A	1	2394.01	19.9119	32.4	3.1	V0376	#N/A	-	-
377	V0377	T3	0.12	19.9119	91	1	67.6	71.7	15	1.8	807.416	095	1	B	095B	1	M	64	55	-	69.65	0.01092	ok	45	99	248.353	7.78727	172.684	6.21836	95	B	1	2069.61	39.8238	40.4	2.2	V0377	#REF!	164.5	10
378	V0378	T3	0.12	19.9119	91	2	67.6	71.7	15	1.8	807.416	095	2	C	095C	1	M	64	55	-	69.65	0.01092	ok	45	99	240.705	7.34385	149.182	4.49381	95	C	1	2005.88	39.8238	33	4.2	V0378	#N/A	-	-
379	V0379	T3	0.12	19.9119	91	3	67.6	71.7	15	1.8	807.416	095	2	D	095D	1	M	64	55	-	69.65	0.01092	ok	45	99	245.09	7.81212	169.559	6.30612	95	D	1	2042.42	39.8238	40.7	2.7	V0379	#N/A	-	-
380	V0380	T3	0.2	19.9119	91	1	67.6	71.7	15	3	1345.69	096	1	A	096A	1	M	64	55	-	69.65	0.0182	ok	40	98	366.57	13.9819	198.712	9.13666	96	A	1	1832.85	66.373	40.9	2.8	V0380	#REF!	237.1	20.2
381	V0381	T3	0.2	19.9119	91	2	67.6	71.7	15	3	1345.69	096	1	B	096B	1	M	64	55	-	69.65	0.0182	ok	40	98	366.27	13.4211	197.993	9.80592	96	B	1	1831.35	66.373	37.8	2.1	V0381	#N/A	-	-
382	V0382	T3	0.2	19.9119	91	3	67.6	71.7	15	3	1345.69	096	2	C	096C	1	M	64	55	-	69.65	0.0182	ok	40	98	367.557	13.5989	190.693	9.51134	96	C	1	1837.79	66.373	36.5	3	V0382	#REF!	287.4	76.1
383	V0383	T3	0.06	70.0198	320	1	67.6	71.7	15	0.9	403.708	096	2	D	096D	1	L	64	55	-	69.65	0.0192	ok	60	98	140.003	3.68627	127.79	3.32869	96	D	1	2333.38	70.0198	41.6	2.2	V0383	#REF!	99.9	17
384	V0384	T3	0.06	70.0198	320	2	67.6	71.7	15	0.9	403.708	097	1	A	097A	1	L	64	55	-	69.65	0.0192	error	65	100	-7.78208	29.4724	-11.6986	27.5967	97	A	1	-129.701	70.0198	44.5	2.3	V0384	#N/A	-	-
385	V0385	T3	0.06	70.0198	320	3	67.6	71.7	15	0.9	403.708	097	1	B	097B	1	L	64	55	-	69.65	0.0192	ok	65	95	139.067	3.2226	122.584	2.90361	97	B	1	2317.79	70.0198	39.4	3.3	V0385	#N/A	-	-
386	V0386	T3	0.12	70.0198	320	1	67.6	71.7	15	1.8	807.416	097	2	C	097C	1	M	64	55	-	69.65	0.0384	ok	55	95	237.648	4.01095	151.121	3.97108	97	C	1	1980.4	140.04	39.4	2.4	V0386	#REF!	330.1	19.4
387	V0387	T3	0.12	70.0198	320	2	67.6	71.7	15	1.8	807.416	097	2	D	097D	1	M	64	55	-	69.65	0.0384	ok	55	95	236.23	4.25077	149.275	4.38425	97	D	1	1968.58	140.04	38.2	2.8	V0387	#N/A	-	-
388	V0388	T3	0.12	70.0198	320	3	67.6	71.7	15	1.8	807.416	098	1	A	098A	1	M	64	55	-	69.65	0.0384	ok	55	95	240.005	3.95539	162.544	3.92025	98	A	1	2000.04	140.04	43.9	2.6	V0388	#N/A	-	-
389	V0389	T3	0.2	70.0198	320	1	67.6	71.7	15	3	1345.69	098	1	B	098B	1	M	64	55	-	69.65	0.064	ok	45	95	330.672	4.1514	167.559	3.28982	98	B	1	1653.36	233.399	37.9	3.4	V0389	#N/A	-	-
390	V0390	T3	0.2	70.0198	320	2	67.6	71.7	15	3	1345.69	098	2	C	098C	1	M	64	55	-	69.65	0.064	ok	45	95	334.373	4.79968	181.662	5.77901	98	C	1	1671.86	233.399	40.5	2.4	V0390	#REF!	230.3	18.6
391	V0391	T3	0.2	70.0198	320	3	67.6	71.7	15	3	1345.69	098	2	D	098D	1	M	64	55	-	69.65	0.064	ok	45	95	335.327	4.13567	188.111	3.71461	98	D	1	1676.63	233.399	41.9	2	V0391	#N/A	-	-
392	V0392	T3	0.06	19.9119	91	4	67.6	71.7	15	0.9	403.708	099	1	A	099A	1	L	64	55	-	69.65	0.00546	ok	61	96	137.707	3.14308	121.966	2.95828	99	A	1	2295.12	19.9119	39.3	2.4	V0392	#N/A	-	-
393	V0393	T3	0.04	50.1079	229	1	67.6	71.7	15	0.6	269.139	099	1	B	099B	1	L	64	55	-	69.65	0.00916	ok	70	98	98.9518	2.39656	95.8412	3.52039	99	B	1	2473.8	33.4053	34.6	3.5	V0393	#N/A	-	-
394	V0394	T3	0.04	50.1079	229	2	67.6	71.7	15	0.6	269.139	099	2	C	099C	1	L	64	55	-	69.65	0.00916	ok	70	98	99.3197	2.41547	98.8385	3.63518	99	C	1	2482.99	33.4053	36	2.8	V0394	#REF!	67.9	-
395	V0395	T3	0.04	50.1079	229	3	67.6	71.7	15	0.6	269.139	099	2	D	099D	1	L	64	55	-	69.65	0.00916	ok	70	98	101.293	2.42755	107.417	3.99597	99	D	1	2532.32	33.4053	40.8	3.2	V0395	#N/A	-	-
396	V0396	T3	0.08	50.1079	229	1	67.6	71.7	15	1.2	538.277	100	1	A	100A	1	L	64	55	-	69.65	0.01832	ok	60	95	172.241	4.57673	129.85	3.4929	100	A	1	2153.01	66.8106	38.4	3.8	V0396	#N/A	-	-
397	V0397	T3	0.08	50.1079	229	2	67.6	71.7	15	1.2	538.277	100	1	B	100B	1	L	64	55	-	69.65	0.01832	ok	60	95	174.465	4.49115	141.334	3.84297	100	B	1	2180.81	66.8106	42.2	2.5	V0397	#REF!	108.7	-
398	V0398	T3	0.08	50.1079	229	3	67.6	71.7	15	1.2	538.277	100	2	C	100C	1	L	64	55	-	69.65	0.01832	ok	60	95	166.423	4.57184	110.618	3.07717	100	C	1	2080.28	66.8106	32.4	3.4	V0398	#N/A	-	-
399	V0399	T3	0.15	50.1079	229	1	67.6	71.7	15	2.25	1009.27	100	2	D	100D	1	M	64	55	-	69.65	0.03435	ok	45	95	281.25	2.731	166.867	2.699	100	D	1	1875	125.27	41.7	2.3	V0399	#N/A	-	-
400	V0400	T3	0.15	50.1079	229	2	67.6	71.7	15	2.25	1009.27	101	1	A	101A	1	M	64	55	-	69.65	0.03435	ok	45	95	279.279	2.86667	162.473	3.29812	101	A	1	1861.86	125.27	40.8	2.6	V0400	#REF!	177.6	-
401	V0401	T3	0.15	50.1079	229	3	67.6	71.7	15	2.25	1009.27	101	1	B	101B	1	M	64	55	-	69.65	0.03435	ok	45	95	274.119	2.8674	144.906	2.89292	101	B	1	1827.46	125.27	34.9	3.3	V0401	#N/A	-	-
402	V0402	T3	0.04	70.0198	320	1	67.6	71.7	15	0.6	269.139	101	2	C	101C	1	L	64	55	-	69.65	0.0128	ok	70	98	100.648	2.47798	108.009	3.59923	101	C	1	2516.21	46.6799	40.5	2.5	V0402	#REF!	64.2	2.5
403	V0403	T3	0.04	70.0198	320	2	67.6	71.7	15	0.6	269.139	101	2	D	101D	1	L	64	55	-	69.65	0.0128	ok	70	98	99.6202	2.37006	104.366	3.37654	101	D	1	2490.51	46.6799	37.7	2.4	V0403	#N/A	-	-
404	V0404	T3	0.04	70.0198	320	3	67.6	71.7	15	0.6	269.139	102	1	A	102A	1	L	64	55	-	69.65	0.0128	ok	70	98	98.4427	2.20107	99.307	3.0141	102	A	1	2461.07	46.6799	36.2	2.8	V0404	#N/A	-	-
405	V0405	T3	0.08	70.0198	320	1	67.6	71.7	15	1.2	538.277	102	1	B	102B	1	M	64	55	-	69.65	0.0256	ok	60	95	168.246	3.46505	121.426	2.34286	102	B	1	2103.07	93.3598	36.6	2.7	V0405	#REF!	110.5	10.9
406	V0406	T3	0.08	70.0198	320	2	67.6	71.7	15	1.2	538.277	102	2	C	102C	1	M	64	55	-	69.65	0.0256	ok	60	95	165.689	3.27106	113.225	1.80234	102	C	1	2071.11	93.3598	33.9	3	V0406	#N/A	-	-
407	V0407	T3	0.08	70.0198	320	3	67.6	71.7	15	1.2	538.277	102	2	D	102D	1	M	64	55	-	69.65	0.0256	ok	60	95	165.725	3.53739	115.741	2.24186	102	D	1	2071.57	93.3598	35.9	2.9	V0407	#N/A	-	-
408	V0408	T3	0.15	70.0198	320	1	67.6	71.7	15	2.25	1009.27	103	1	A	103A	1	M	64	55	-	69.65	0.048	ok	50	95	271.828	2.91379	149.04	2.21484	103	A	1	1812.18	175.05	33.7	4.3	V0408	#N/A	-	-
409	V0409	T3	0.15	70.0198	320	2	67.6	71.7	15	2.25	1009.27	103	1	B	103B	1	M	64	55	-	69.65	0.048	ok	50	95	272.631	3.47058	158.392	2.84588	103	B	1	1817.54	175.05	37.3	2.5	V0409	#N/A	-	-
410	V0410	T3	0.15	70.0198	320	3	67.6	71.7	15	2.25	1009.27	103	2	C	103C	1	M	64	55	-	69.65	0.048	ok	50	95	274.064	3.29434	160.437	2.57316	103	C	1	1827.09	175.05	37.6	2.4	V0410	#REF!	225.8	19.1
411	V0411	T3	0.1	70.0198	320	1	67.6	71.7	15	1.5	672.847	103	2	D	103D	1	M	64	55	-	69.65	0.032	ok	55	95	202.682	4.2358	133.002	3.35893	103	D	1	2026.82	116.7	36.8	3	V0411	#N/A	-	-
412	V0412	T3	0.1	70.0198	320	2	67.6	71.7	15	1.5	672.847	104	1	A	104A	1	M	64	55	-	69.65	0.032	ok	55	95	202.685	4.28115	133.677	3.38572	104	A	1	2026.85	116.7	38.1	3.1	V0412	#REF!	129	4.2
413	V0413	T3	0.1	70.0198	320	3	67.6	71.7	15	1.5	672.847	104	1	B	104B	1	M	64	55	-	69.65	0.032	ok	55	95	203.011	4.30097	138.509	3.72017	104	B	1	2030.11	116.7	38.6	2.3	V0413	#N/A	-	-
414	V0414	T3	0.2	50.1079	229	1	67.6	71.7	15	3	1345.69	104	2	C	104C	1	M	64	55	-	69.65	0.0458	ok	45	95	337.375	5.8394	174.047	6.1117	104	C	1	1686.88	167.026	38.5	2.8	V0414	#REF!	445.6	162.9
415	V0415	T3	0.2	50.1079	229	2	67.6	71.7	15	3	1345.69	104	2	D	104D	1	M	64	55	-	69.65	0.0458	ok	45	95	328.415	5.5147	142.962	4.34915	104	D	1	1642.07	167.026	29.1	4.1	V0415	#N/A	-	-
416	V0416	T3	0.2	50.1079	229	3	67.6	71.7	15	3	1345.69	105	1	A	105A	1	M	64	55	-	69.65	0.0458	ok	45	95	336.82	6.27777	174.047	5.52664	105	A	1	1684.1	167.026	37.6	2.5	V0416	#N/A	-	-
417	V0417	T4	0.02	51.988	227	1	70.9	74.9	15	0.3	137.413	105	1	B	105B	1	L	68	58	-	72.9	0.00454	ok	87	96	67.8405	1.52792	89.2618	3.68626	105	B	1	3392.02	17.3293	37.3	2.5	V0417	#N/A	-	-
418	V0418	T4	0.02	51.988	227	2	70.9	74.9	15	0.3	137.413	105	2	C	105C	1	L	68	58	-	72.9	0.00454	ok	80	97	64.5965	1.45909	79.1351	3.1971	105	C	1	3229.82	17.3293	36.1	2.9	V0418	#N/A	-	-
419	V0419	T4	0.02	51.988	227	3	70.9	74.9	15	0.3	137.413	105	2	D	105D	1	L	68	58	-	72.9	0.00454	ok	82	97	67.2609	1.50143	89.0246	3.62402	105	D	1	3363.05	17.3293	39.1	2.4	V0419	#REF!	41	1.5
420	V0420	T4	0.08	51.988	227	1	70.9	74.9	15	1.2	549.653	106	1	A	106A	1	L	68	58	-	72.9	0.01816	ok	57	95	182.952	4.50228	143.032	3.73691	106	A	1	2286.89	69.3174	39.5	2.3	V0420	#REF!	121.1	32.4
421	V0421	T4	0.08	51.988	227	2	70.9	74.9	15	1.2	549.653	106	1	B	106B	1	L	68	58	-	72.9	0.01816	ok	55	95	180.576	4.50997	138.541	3.53354	106	B	1	2257.2	69.3174	38.1	2.2	V0421	#N/A	-	-
422	V0422	T4	0.08	51.988	227	3	70.9	74.9	15	1.2	549.653	106	2	C	106C	1	L	68	58	-	72.9	0.01816	ok	55	95	180.657	4.34379	138.116	3.35636	106	C	1	2258.21	69.3174	37.8	1.9	V0422	#N/A	-	-
423	V0423	T4	0.12	51.988	227	1	70.9	74.9	15	1.8	824.48	106	2	D	106D	1	L	68	58	-	72.9	0.02724	ok	50	96	247.717	4.67894	153.686	2.79415	106	D	1	2064.31	103.976	38.9	2.8	V0423	#REF!	184.6	37.6
424	V0424	T4	0.12	51.988	227	2	70.9	74.9	15	1.8	824.48	107	1	A	107A	1	L	68	58	-	72.9	0.02724	ok	50	96	247.86	4.5886	152.147	2.69503	107	A	1	2065.5	103.976	38.8	4	V0424	#N/A	-	-
425	V0425	T4	0.12	51.988	227	3	70.9	74.9	15	1.8	824.48	107	1	B	107B	1	L	68	58	-	72.9	0.02724	ok	50	96	248.396	4.67329	162.086	3.18232	107	B	1	2069.97	103.976	41.1	2.6	V0425	#N/A	-	-
426	V0426	T4	0.02	162.377	709	1	70.9	74.9	15	0.3	137.413	107	2	C	107C	1	L	68	58	-	72.9	0.01418	ok	82	97	65.9283	0.947896	98.2182	1.73856	107	C	1	3296.42	54.1256	41.9	2.2	V0426	#N/A	-	-
427	V0427	T4	0.02	162.377	709	2	70.9	74.9	15	0.3	137.413	107	2	D	107D	1	L	68	58	-	72.9	0.01418	ok	85	95	63.066	0.881438	86.9484	1.48343	107	D	1	3153.3	54.1256	37.8	3.2	V0427	#REF!	35.2	2.2
428	V0428	T4	0.02	162.377	709	3	70.9	74.9	15	0.3	137.413	108	1	A	108A	1	L	68	58	-	72.9	0.01418	ok	85	95	58.1047	0.705516	68.4167	1.09286	108	A	1	2905.24	54.1256	30.5	4.3	V0428	#N/A	-	-
429	V0429	T4	0.08	162.377	709	1	70.9	74.9	15	1.2	549.653	108	1	B	108B	1	M	68	58	-	72.9	0.05672	ok	70	93	171.503	1.64445	137.632	2.16062	108	B	1	2143.79	216.502	39.6	2.4	V0429	#REF!	119	15
430	V0430	T4	0.08	162.377	709	2	70.9	74.9	15	1.2	549.653	108	2	C	108C	1	M	68	58	-	72.9	0.05672	ok	70	95	169.436	1.33083	128.136	1.47872	108	C	1	2117.95	216.502	37.7	3	V0430	#N/A	-	-
431	V0431	T4	0.08	162.377	709	3	70.9	74.9	15	1.2	549.653	108	2	D	108D	1	M	68	58	-	72.9	0.05672	ok	65	93	171.531	1.59493	138.502	2.31224	108	D	1	2144.14	216.502	41	1.9	V0431	#N/A	-	-
432	V0432	T4	0.12	162.377	709	1	70.9	74.9	15	1.8	824.48	109	1	A	109A	1	M	68	58	-	72.9	0.08508	ok	60	92	222.306	1.93677	146.535	2.30159	109	A	1	1852.55	324.753	38.1	2.8	V0432	#N/A	-	-
433	V0433	T4	0.12	162.377	709	2	70.9	74.9	15	1.8	824.48	109	1	B	109B	1	M	68	58	-	72.9	0.08508	ok	60	92	222.626	2.39176	150.555	3.03467	109	B	1	1855.22	324.753	39.4	2.3	V0433	#REF!	151.1	4.7
434	V0434	T4	0.12	162.377	709	3	70.9	74.9	15	1.8	824.48	109	2	C	109C	1	M	68	58	-	72.9	0.08508	ok	60	92	221.683	1.98657	150.342	2.5953	109	C	1	1847.36	324.753	42	2.2	V0434	#N/A	-	-
435	V0435	T4	0.02	60.0038	262	1	70.9	74.9	15	0.3	137.413	109	2	D	109D	1	L	68	58	-	72.9	0.00524	ok	80	97	65.3773	1.4102	86.0625	3.42428	109	D	1	3268.87	20.0013	36.6	2.4	V0435	#N/A	-	-
436	V0436	T4	0.02	60.0038	262	2	70.9	74.9	15	0.3	137.413	110	1	A	110A	1	L	68	58	-	72.9	0.00524	ok	81	97	63.8225	1.32828	81.6779	3.11517	110	A	1	3191.13	20.0013	36.6	3.1	V0436	#N/A	-	-
437	V0437	T4	0.02	60.0038	262	3	70.9	74.9	15	0.3	137.413	110	1	B	110B	1	L	68	58	-	72.9	0.00524	ok	90	96	66.3141	1.38615	88.9243	3.49573	110	B	1	3315.71	20.0013	39	2.6	V0437	#REF!	39.5	-
438	V0438	T4	0.1	60.0038	262	1	70.9	74.9	15	1.5	687.066	110	2	C	110C	1	M	68	58	-	72.9	0.0262	ok	55	95	211.753	3.62813	136.212	2.30394	110	C	1	2117.53	100.006	37.3	3.1	V0438	#N/A	-	-
439	V0439	T4	0.1	60.0038	262	2	70.9	74.9	15	1.5	687.066	110	2	D	110D	1	M	68	58	-	72.9	0.0262	ok	55	95	212.286	3.66307	140.026	2.33055	110	D	1	2122.86	100.006	37.2	2.1	V0439	#N/A	-	-
440	V0440	T4	0.1	60.0038	262	3	70.9	74.9	15	1.5	687.066	111	1	A	111A	1	M	68	58	-	72.9	0.0262	ok	55	95	214.339	3.71415	145.342	2.66056	111	A	1	2143.39	100.006	39.8	2.9	V0440	#REF!	117.3	-
441	V0441	T4	0.2	60.0038	262	1	70.9	74.9	15	3	1374.13	111	1	B	111B	1	M	68	58	-	72.9	0.0524	ok	45	95	353.48	5.60047	191.631	5.27846	111	B	1	1767.4	200.013	40.4	3.2	V0441	#N/A	-	-
442	V0442	T4	0.2	60.0038	262	2	70.9	74.9	15	3	1374.13	111	2	C	111C	1	M	68	58	-	72.9	0.0524	ok	45	95	354.24	5.6253	192.523	3.92349	111	C	1	1771.2	200.013	39.9	3	V0442	#REF!	285.5	71.6
443	V0443	T4	0.2	60.0038	262	3	70.9	74.9	15	3	1374.13	111	2	D	111D	1	M	68	58	-	72.9	0.0524	ok	45	95	353.372	5.52609	193.845	3.05646	111	D	1	1766.86	200.013	39.4	2.7	V0443	#N/A	-	-
444	V0444	T4	0.02	60.0038	262	1	70.9	74.9	15	0.3	137.413	112	1	A	112A	1	L	68	58	-	72.9	0.00524	ok	85	97	64.9875	1.2762	86.2774	3.38356	112	A	1	3249.38	20.0013	39.9	6.3	V0444	#N/A	-	-
445	V0445	T4	0.02	60.0038	262	2	70.9	74.9	15	0.3	137.413	112	1	B	112B	1	L	68	58	-	72.9	0.00524	ok	85	97	67.8077	1.42557	96.3308	3.87417	112	B	1	3390.38	20.0013	41.3	2	V0445	#REF!	37.6	3.8
446	V0446	T4	0.02	79.9287	349	3	70.9	74.9	15	0.3	137.413	112	2	C	112C	1	L	68	58	-	72.9	0.00698	ok	80	97	66.5276	1.37049	95.7575	3.49164	112	C	1	3326.38	26.6429	41.2	2.4	V0446	#N/A	-	-
447	V0447	T4	0.1	79.9287	349	1	70.9	74.9	15	1.5	687.066	112	2	D	112D	1	M	68	58	-	72.9	0.0349	ok	55	97	205.61	3.64974	126.887	3.72438	112	D	1	2056.1	133.215	32.8	3.9	V0447	#N/A	-	-
448	V0448	T4	0.1	79.9287	349	2	70.9	74.9	15	1.5	687.066	113	1	A	113A	1	M	68	58	-	72.9	0.0349	ok	55	97	212.96	3.42755	148.351	3.56061	113	A	1	2129.6	133.215	39.5	3	V0448	#REF!	181.6	49.5
449	V0449	T4	0.1	79.9287	349	3	70.9	74.9	15	1.5	687.066	113	1	B	113B	1	M	68	58	-	72.9	0.0349	ok	55	97	211.979	3.44631	149.312	3.67685	113	B	1	2119.79	133.215	41.1	3.7	V0449	#N/A	-	-
450	V0450	T4	0.2	79.9287	349	1	70.9	74.9	15	3	1374.13	113	2	C	113C	1	M	68	58	-	72.9	0.0698	ok	45	95	337.084	3.96495	171.594	2.13362	113	C	1	1685.42	266.429	37.7	3.4	V0450	#N/A	-	-
451	V0451	T4	0.2	79.9287	349	2	70.9	74.9	15	3	1374.13	113	2	D	113D	1	M	68	58	-	72.9	0.0698	ok	45	95	340.505	4.63581	186.433	2.8969	113	D	1	1702.52	266.429	41.8	2.8	V0451	#N/A	-	-
452	V0452	T4	0.2	79.9287	349	3	70.9	74.9	15	3	1374.13	114	1	A	114A	1	M	68	58	-	72.9	0.0698	ok	45	95	339.046	4.0114	179.394	2.36153	114	A	1	1695.23	266.429	38.9	2.1	V0452	#REF!	222.4	9.3
453	V0453	T4	0.02	79.9287	349	1	70.9	74.9	15	0.3	137.413	114	1	B	114B	1	L	68	58	-	72.9	0.00698	ok	85	97	64.0175	1.37796	88.2416	3.16632	114	B	1	3200.88	26.6429	36.6	2.8	V0453	#N/A	-	-
454	V0454	T4	0.02	79.9287	349	2	70.9	74.9	15	0.3	137.413	114	2	C	114C	1	L	68	58	-	72.9	0.00698	ok	85	97	66.4195	1.41781	96.458	3.5353	114	C	1	3320.97	26.6429	40.8	2.6	V0454	#REF!	39.5	8.6
455	V0455	T4	0.1	150.009	655	1	70.9	74.9	15	1.5	687.066	114	2	D	114D	1	M	68	58	-	72.9	0.0655	ok	60	90	196.27	1.42151	137.195	1.27029	114	D	1	1962.7	250.016	38.5	2.9	V0455	#REF!	141.2	15
456	V0456	T4	0.1	150.009	655	2	70.9	74.9	15	1.5	687.066	115	1	A	115A	1	M	68	58	-	72.9	0.0655	ok	60	95	195.859	1.75408	134.325	1.49226	115	A	1	1958.59	250.016	36.4	2.3	V0456	#N/A	-	-
457	V0457	T4	0.1	150.009	655	3	70.9	74.9	15	1.5	687.066	115	1	B	115B	1	M	68	58	-	72.9	0.0655	ok	60	90	200.06	1.55492	152.611	1.68309	115	B	1	2000.6	250.016	42.9	2.9	V0457	#N/A	-	-
458	V0458	T4	0.1	199.936	873	1	70.9	74.9	15	1.5	687.066	115	2	C	115C	1	M	68	58	-	72.9	0.0873	short	70	90	192.659	1.6247	137.233	2.7698	115	C	1	1926.59	333.227	38.2	2.8	V0458	#N/A	-	-
459	V0459	T4	0.1	199.936	873	2	70.9	74.9	15	1.5	687.066	115	2	D	115D	1	M	68	58	-	72.9	0.0873	short	70	90	190.504	1.10759	142.456	1.83417	115	D	1	1905.04	333.227	40.6	2.7	V0459	#REF!	145.4	19.7
460	V0460	T4	0.1	199.936	873	3	70.9	74.9	15	1.5	687.066	116	1	A	116A	1	M	68	58	-	72.9	0.0873	short	70	90	188.275	1.46443	121.369	2.1694	116	A	1	1882.75	333.227	32.7	3.7	V0460	#N/A	-	-
461	V0461	T4	0.01	400.102	1747	1	70.9	74.9	15	0.15	68.7066	116	1	B	116B	1	L	68	58	-	72.9	0.01747	ok	90	95	41.1904	0.229634	74.2779	0.43716	116	B	1	4119.04	66.6836	35.5	4.5	V0461	#REF!	18.5	1.2
462	V0462	T4	0.01	400.102	1747	2	70.9	74.9	15	0.15	68.7066	116	2	C	116C	1	L	68	58	-	72.9	0.01747	ok	90	95	37.7645	0.231515	61.4459	0.316549	116	C	1	3776.45	66.6836	31.7	2.9	V0462	#N/A	-	-
463	V0463	T4	0.01	400.102	1747	3	70.9	74.9	15	0.15	68.7066	116	2	D	116D	1	L	68	58	-	72.9	0.01747	ok	91	95	40.6143	0.208548	72.631	0.473525	116	D	1	4061.43	66.6836	35.9	4.4	V0463	#N/A	-	-
464	V0464	T4	0.02	400.102	1747	1	70.9	74.9	15	0.3	137.413	117	1	A	117A	1	L	68	58	-	72.9	0.03494	ok	85	93	61.1149	0.443121	84.0426	0.680715	117	A	1	3055.75	133.367	36.7	3.1	V0464	#N/A	-	-
465	V0465	T4	0.02	400.102	1747	2	70.9	74.9	15	0.3	137.413	117	1	B	117B	1	L	68	58	-	72.9	0.03494	ok	85	93	63.8471	0.423399	93.9935	0.803021	117	B	1	3192.35	133.367	40.9	2.4	V0465	#N/A	-	-
466	V0466	T4	0.02	400.102	1747	3	70.9	74.9	15	0.3	137.413	117	2	C	117C	1	L	68	58	-	72.9	0.03494	ok	85	95	62.7134	0.51225	90.3291	0.643986	117	C	1	3135.67	133.367	38.2	2.6	V0466	#REF!	30.6	3.2
467	V0467	T4	0.03	400.102	1747	1	70.9	74.9	15	0.45	206.12	117	2	D	117D	1	L	68	58	-	72.9	0.05241	ok	80	92	80.5321	0.758137	96.586	0.811696	117	D	1	2684.4	200.051	37	2.7	V0467	#N/A	-	-
468	V0468	T4	0.03	400.102	1747	2	70.9	74.9	15	0.45	206.12	118	1	A	118A	1	L	68	58	-	72.9	0.05241	ok	80	90	81.2219	0.737334	98.3513	0.812619	118	A	1	2707.4	200.051	38.7	3.2	V0468	#REF!	42.7	0.3
469	V0469	T4	0.03	400.102	1747	3	70.9	74.9	15	0.45	206.12	118	1	B	118B	1	L	68	58	-	72.9	0.05241	ok	80	90	82.9398	0.600884	108.096	0.739022	118	B	1	2764.66	200.051	42.5	2.4	V0469	#N/A	-	-
470	V0470	T4	0.04	400.102	1747	1	70.9	74.9	15	0.6	274.827	118	2	C	118C	1	M	68	58	-	72.9	0.06988	short	75	90	98.5503	0.9611	108.969	1.32414	118	C	1	2463.76	266.734	38.2	3.2	V0470	#N/A	-	-
471	V0471	T4	0.04	400.102	1747	2	70.9	74.9	15	0.6	274.827	118	2	D	118D	1	M	68	58	-	72.9	0.06988	ok	77	90	99.813	0.566506	115.972	0.862199	118	D	1	2495.33	266.734	41.9	2.9	V0471	#REF!	52.8	1
472	V0472	T4	0.04	400.102	1747	3	70.9	74.9	15	0.6	274.827	119	1	A	119A	1	M	68	58	-	72.9	0.06988	short	75	90	97.2392	0.999888	101.558	1.67587	119	A	1	2430.98	266.734	38.4	3.4	V0472	#N/A	-	-
473	V0473	T4	0.01	499.955	2183	1	70.9	74.9	15	0.15	68.7066	119	1	B	119B	1	L	68	58	-	72.9	0.02183	ok	90	95	42.2203	0.611498	76.5854	0.553631	119	B	1	4222.03	83.3259	37.7	3.2	V0473	#N/A	-	-
474	V0474	T4	0.01	499.955	2183	2	70.9	74.9	15	0.15	68.7066	119	2	C	119C	1	L	68	58	-	72.9	0.02183	ok	90	95	44.2603	0.715982	83.6331	0.685179	119	C	1	4426.03	83.3259	39.1	3.6	V0474	#REF!	19.2	5.2
475	V0475	T4	0.01	499.955	2183	3	70.9	74.9	15	0.15	68.7066	119	2	D	119D	1	L	68	58	-	72.9	0.02183	ok	90	95	43.2391	0.559956	81.178	0.652776	119	D	1	4323.91	83.3259	37.6	2.4	V0475	#N/A	-	-
476	V0476	T4	0.02	499.955	2183	1	70.9	74.9	15	0.3	137.413	120	1	A	120A	1	L	68	58	-	72.9	0.04366	ok	82	93	64.0376	0.858486	91.5749	0.87037	120	A	1	3201.88	166.652	38.4	2.6	V0476	#N/A	-	-
477	V0477	T4	0.02	499.955	2183	2	70.9	74.9	15	0.3	137.413	120	1	B	120B	1	L	68	58	-	72.9	0.04366	ok	85	93	65.9883	0.638311	101.127	0.78617	120	B	1	3299.41	166.652	42.3	2.5	V0477	#N/A	-	-
478	V0478	T4	0.02	499.955	2183	3	70.9	74.9	15	0.3	137.413	120	2	C	120C	1	L	68	58	-	72.9	0.04366	ok	85	93	65.5895	0.629799	98.6854	0.976724	120	C	1	3279.47	166.652	39.9	2.3	V0478	#REF!	54.9	31.8
479	V0479	T4	0.1	499.955	2183	1	70.9	74.9	15	1.5	687.066	120	2	C	120C	1	H	68	58	-	72.9	0.2183	error	85	90	234.105	14.0001	603.533	23.686	120	C	1	2341.05	833.259	39.9	2.3	V0479	#REF!	86.4	50.6
480	V0480	T5	0.06	39.9546	179	1	69	73.1	15	0.9	411.823	120	2	D	120D	1	L	67	57	-	71.05	0.01074	ok	70	98	139.475	3.60242	115.877	4.07158	120	D	1	2324.59	39.9546	34.7	2.8	V0480	#N/A	-	-
481	V0481	T5	0.06	39.9546	179	2	69	73.1	15	0.9	411.823	121	1	A	121A	1	L	67	57	-	71.05	0.01074	ok	60	98	142.716	3.84115	127.813	4.75079	121	A	1	2378.6	39.9546	39.7	2.4	V0481	#REF!	109.5	15.4
482	V0482	T5	0.06	39.9546	179	3	69	73.1	15	0.9	411.823	121	1	B	121B	1	L	67	57	-	71.05	0.01074	ok	60	98	140.386	3.67782	121.189	4.3656	121	B	1	2339.77	39.9546	36.9	2.5	V0482	#N/A	-	-
483	V0483	T5	0.15	39.9546	179	1	69	73.1	15	2.25	1029.56	121	2	C	121C	1	M	67	57	-	71.05	0.02685	ok	50	95	290.203	7.88932	174.79	8.69497	121	C	1	1934.69	99.8865	42.1	3.1	V0483	#N/A	-	-
484	V0484	T5	0.15	39.9546	179	2	69	73.1	15	2.25	1029.56	121	2	D	121D	1	M	67	57	-	71.05	0.02685	ok	50	95	286.838	7.51399	173.308	10.3328	121	D	1	1912.25	99.8865	40	3.4	V0484	#REF!	177.7	-
485	V0485	T5	0.15	39.9546	179	3	69	73.1	15	2.25	1029.56	122	1	A	122A	1	M	67	57	-	71.05	0.02685	ok	50	95	285.332	7.43318	162.705	9.78749	122	A	1	1902.22	99.8865	38	2.4	V0485	#N/A	-	-
486	V0486	T5	0.2	39.9546	179	1	69	73.1	15	3	1372.74	122	1	B	122B	1	M	67	57	-	71.05	0.0358	ok	40	95	349.687	6.54672	178.709	9.69179	122	B	1	1748.43	133.182	33.2	4.4	V0486	#N/A	-	-
487	V0487	T5	0.2	39.9546	179	2	69	73.1	15	3	1372.74	122	2	C	122C	1	M	67	57	-	71.05	0.0358	ok	40	95	352.325	5.22154	169.105	5.9567	122	C	1	1761.63	133.182	33.4	3.1	V0487	#N/A	-	-
488	V0488	T5	0.2	39.9546	179	3	69	73.1	15	3	1372.74	122	2	D	122D	1	M	67	57	-	71.05	0.0358	ok	40	95	353.051	6.1578	180.634	8.84454	122	D	1	1765.26	133.182	37.2	3.3	V0488	#REF!	233.7	-
489	V0489	T5	0.06	124.998	560	1	69	73.1	15	0.9	411.823	123	1	A	123A	1	M	67	57	-	71.05	0.0336	ok	65	95	141.938	2.15454	123.317	2.01191	123	A	1	2365.63	124.998	37.7	3.2	V0489	#N/A	-	-
490	V0490	T5	0.06	124.998	560	2	69	73.1	15	0.9	411.823	123	1	B	123B	1	M	67	57	-	71.05	0.0336	ok	65	95	141.715	2.34212	122.796	2.31339	123	B	1	2361.91	124.998	37.9	3.3	V0490	#REF!	88.5	8.6
491	V0491	T5	0.06	124.998	560	3	69	73.1	15	0.9	411.823	123	2	C	123C	1	M	67	57	-	71.05	0.0336	ok	65	95	141.942	2.21041	125.172	2.07111	123	C	1	2365.69	124.998	39	3.2	V0491	#REF!	98.9	16.1
492	V0492	T5	0.15	124.998	560	1	69	73.1	15	2.25	1029.56	123	2	D	123D	1	M	67	57	-	71.05	0.084	ok	60	95	258.259	2.57234	150.459	1.83832	123	D	1	1721.73	312.494	37.1	4	V0492	#N/A	-	-
493	V0493	T5	0.15	124.998	560	2	69	73.1	15	2.25	1029.56	124	1	A	124A	1	M	67	57	-	71.05	0.084	ok	60	95	256.47	2.58125	137.341	1.68221	124	A	1	1709.8	312.494	34.6	3.2	V0493	#N/A	-	-
494	V0494	T5	0.15	124.998	560	3	69	73.1	15	2.25	1029.56	124	1	B	124B	1	M	67	57	-	71.05	0.084	ok	60	90	259.248	2.59122	154.163	1.90924	124	B	1	1728.32	312.494	39.3	2.7	V0494	#REF!	171.6	2.7
495	V0495	T5	0.2	124.998	560	1	69	73.1	15	3	1372.74	124	2	C	124C	1	M	67	57	-	71.05	0.112	short	55	90	322.278	4.89246	166.586	4.9609	124	C	1	1611.39	416.659	35.4	2.4	V0495	#N/A	-	-
496	V0496	T5	0.2	124.998	560	2	69	73.1	15	3	1372.74	124	2	D	124D	1	M	67	57	-	71.05	0.112	short	55	90	323.981	5.28516	176.103	5.04358	124	D	1	1619.91	416.659	38.6	3.3	V0496	#REF!	296.9	135.6
497	V0497	T5	0.2	124.998	560	3	69	73.1	15	3	1372.74	125	1	A	125A	1	M	67	57	-	71.05	0.112	ok	55	95	321.746	4.09421	173.387	3.63713	125	A	1	1608.73	416.659	42.9	4.6	V0497	#N/A	-	-
498	V0498	T5	0.06	99.9982	448	1	69	73.1	15	0.9	411.823	125	1	B	125B	1	M	67	57	-	71.05	0.02688	ok	70	95	143.885	3.10213	136.77	3.67212	125	B	1	2398.08	99.9982	46.8	2.8	V0498	#N/A	-	-
499	V0499	T5	0.06	99.9982	448	2	69	73.1	15	0.9	411.823	125	2	C	125C	1	M	67	57	-	71.05	0.02688	ok	70	95	142.517	3.38801	132.232	3.95978	125	C	1	2375.28	99.9982	40.5	3.2	V0499	#REF!	147.5	51.8
500	V0500	T5	0.06	99.9982	448	3	69	73.1	15	0.9	411.823	125	2	D	125D	1	M	67	57	-	71.05	0.02688	ok	70	95	140.93	3.07917	128.661	3.59845	125	D	1	2348.84	99.9982	39.3	3	V0500	#N/A	-	-
501	V0501	T5	0.12	99.9982	448	1	69	73.1	15	1.8	823.645	126	1	A	126A	1	M	67	57	-	71.05	0.05376	ok	55	95	229.26	1.98146	147.46	1.394	126	A	1	1910.5	199.996	39.1	3	V0501	#REF!	156.1	4.4
502	V0502	T5	0.12	99.9982	448	2	69	73.1	15	1.8	823.645	126	1	B	126B	1	M	67	57	-	71.05	0.05376	ok	55	95	227.138	1.87747	142.53	1.59122	126	B	1	1892.82	199.996	37.7	2.9	V0502	#N/A	-	-
503	V0503	T5	0.12	99.9982	448	3	69	73.1	15	1.8	823.645	126	2	C	126C	1	M	67	57	-	71.05	0.05376	ok	55	95	229.42	1.88615	149.861	1.62663	126	C	1	1911.84	199.996	38.1	2.9	V0503	#N/A	-	-
504	V0504	T5	0.2	99.9982	448	1	69	73.1	15	3	1372.74	126	2	D	126D	1	M	67	57	-	71.05	0.0896	ok	50	95	325.241	4.12952	172.49	2.3239	126	D	1	1626.2	333.327	39.4	4	V0504	#N/A	-	-
505	V0505	T5	0.2	99.9982	448	2	69	73.1	15	3	1372.74	127	1	A	127A	1	M	67	57	-	71.05	0.0896	ok	50	90	329.357	4.08785	177.199	2.67113	127	A	1	1646.79	333.327	41	2.2	V0505	#REF!	241.5	2
506	V0506	T5	0.2	99.9982	448	3	69	73.1	15	3	1372.74	127	1	B	127B	1	M	67	57	-	71.05	0.0896	ok	50	90	323.88	3.76386	163.982	2.44085	127	B	1	1619.4	333.327	35.9	2.7	V0506	#N/A	-	-
507	V0507	T5	0.06	149.997	672	1	69	73.1	15	0.9	411.823	127	2	C	127C	1	M	67	57	-	71.05	0.04032	ok	70	95	138.22	1.36391	118.276	1.11789	127	C	1	2303.66	149.997	36.5	3	V0507	#N/A	-	-
508	V0508	T5	0.06	149.997	672	2	69	73.1	15	0.9	411.823	127	2	D	127D	1	M	67	57	-	71.05	0.04032	ok	70	95	139.847	1.35358	130.575	1.47534	127	D	1	2330.79	149.997	41	2.8	V0508	#REF!	109.3	21.5
509	V0509	T5	0.06	149.997	672	3	69	73.1	15	0.9	411.823	128	1	A	128A	1	M	67	57	-	71.05	0.04032	ok	70	93	137.424	1.33598	117.113	1.16973	128	A	1	2290.41	149.997	37.3	3	V0509	#N/A	-	-
510	V0510	T5	0.12	149.997	672	1	69	73.1	15	1.8	823.645	128	1	B	128B	1	M	67	57	-	71.05	0.08064	ok	60	93	218.604	1.72545	144.305	1.74689	128	B	1	1821.7	299.994	39	2.4	V0510	#REF!	149.9	13.8
511	V0511	T5	0.12	149.997	672	2	69	73.1	15	1.8	823.645	128	2	C	128C	1	M	67	57	-	71.05	0.08064	ok	60	93	219.595	1.77827	149.275	1.87387	128	C	1	1829.96	299.994	41.2	2.3	V0511	#N/A	-	-
512	V0512	T5	0.12	149.997	672	3	69	73.1	15	1.8	823.645	128	2	D	128D	1	M	67	57	-	71.05	0.08064	ok	60	93	216.898	1.7062	137.497	1.52078	128	D	1	1807.48	299.994	35.4	2.2	V0512	#N/A	-	-
513	V0513	T5	0.2	149.997	672	1	69	73.1	15	3	1372.74	129	1	A	129A	1	M	67	57	-	71.05	0.1344	short	60	90	324.194	4.73913	176.045	7.28362	129	A	1	1620.97	499.991	36	2.9	V0513	#N/A	-	-
514	V0514	T5	0.2	149.997	672	2	69	73.1	15	3	1372.74	129	1	B	129B	1	M	67	57	-	71.05	0.1344	short	60	90	325.135	5.75318	185.276	7.9409	129	B	1	1625.67	499.991	37.8	2.8	V0514	#REF!	276.6	51.4
515	V0515	T5	0.2	149.997	672	3	69	73.1	15	3	1372.74	129	2	C	129C	1	M	67	57	-	71.05	0.1344	short	60	90	326.191	5.19201	183.997	7.29954	129	C	1	1630.95	499.991	37.3	2.1	V0515	#N/A	-	-
516	V0516	T5	0.02	149.997	672	1	69	73.1	15	0.3	137.274	129	2	D	129D	1	L	67	57	-	71.05	0.01344	ok	82	97	63.6214	0.993006	91.0188	1.85642	129	D	1	3181.07	49.9991	38.3	2.5	V0516	#REF!	38.5	11.3
517	V0517	T5	0.02	149.997	672	2	69	73.1	15	0.3	137.274	130	1	A	130A	1	L	67	57	-	71.05	0.01344	ok	82	97	61.6438	0.832452	83.1559	1.49022	130	A	1	3082.19	49.9991	34.8	3.6	V0517	#N/A	-	-
518	V0518	T5	0.02	149.997	672	3	69	73.1	15	0.3	137.274	130	1	B	130B	1	L	67	57	-	71.05	0.01344	ok	82	97	63.389	0.842563	89.0293	1.60255	130	B	1	3169.45	49.9991	36.2	3.9	V0518	#N/A	-	-
519	V0519	T5	0.03	149.997	672	1	69	73.1	15	0.45	205.911	130	2	C	130C	1	L	67	57	-	71.05	0.02016	ok	77	95	85.3839	1.15759	105.684	1.77196	130	C	1	2846.13	74.9986	40	2.8	V0519	#REF!	38.8	0.5
520	V0520	T5	0.03	149.997	672	2	69	73.1	15	0.45	205.911	130	2	D	130D	1	L	67	57	-	71.05	0.02016	ok	77	95	87.0514	1.2085	108.295	1.93939	130	D	1	2901.71	74.9986	38.1	4.1	V0520	#N/A	-	-
